# Supplementary material for: DNA damage activates a complex transcriptional response in murine lymphocytes that includes both physiological and cancer-predisposition programs
Source: BMC Genomics. 2013 Mar 12;14:163. doi: 10.1186/1471-2164-14-163 (PMC3602184; doi:10.1186/1471-2164-14-163)
Supplement: Additional file 1 — Differentially regulated probes in response to DNA damage. This is a combined table of all probes that were significantly differentially regulated in response to 1 Gy IR (p ≤ 0.05, FC ≥ ±1.5) in WT pre-B cells lines and in response to RAG induced DSBs (p ≤ 0.05, FC ≥ ±1.5). Three independent WT lines were used to determine the response to genotoxic IR-induced DNA damage. These cells were exposed to STI-571 for 48 hours, treated with 0 or 1 Gy IR and mRNA expression was measured at 2 hours post IR. The intensity values were averaged from the 3 treated or untreated samples and used to determine fold change of 1 Gy/0 Gy. Significantly differentially regulated IR-induced probe fold change values are shown in column D. To determine differentially regulated probes in response to RAG-induced breaks, three independent Rag2-/- (no DSBs) lines and three independent Artemis-/- (unrepaired RAG-induced DSBs) lines were exposed to STI-571 for 48 hours and mRNA expression was measured. The intensity values were averaged for each genotype. Values are fold change of Artemis-/-/Rag2-/- and significantly differentially regulated fold change values are shown in column E. Differentially regulated probes common to IR- and RAG-induced break responses are indicated in column F with a # for a commonly expressed specific probe ID and ## for a commonly expressed gene. For the latter, multiple probes representing the same gene were differentially regulated in the same direction (up or down-regulated) following both IR- and RAG-induced breaks. Differentially regulated probes unique to IR-induced DNA damage response are indicated in column G with an *. This column includes all probes that were differentially regulated in the WT response to IR (p ≤ 0.05, FC ≥ ±1.5) but not in the physiological response to RAG-induced breaks. Annotation of all genes listed is based on build 32 from Affymetrix. [file 1471-2164-14-163-S1.xls]

## Sheet: additional file 1
Additional file 1. Differentially regulated probes in response to DNA damage.
			Differentially Regulated in	Differentially Regulated in	Significant	Significant only
			IR-induced Break Response	Rag-induced Break Response	in both responses	in IR response
Probeset ID	Gene Symbol (Build 32)	Gene Name	WT 1 Gy / 0 Gy Fold Change	Art-/- vs. Rag-/- Fold change	by Gene Symbol
1428380_at	0610007C21Rik	RIKEN cDNA 0610007C21 gene	-1.72243			*
1428544_at	0610007L01Rik	RIKEN cDNA 0610007L01 gene	1.50129			*
1454161_s_at	0610007P14Rik	RIKEN cDNA 0610007P14 gene	-1.7701			*
1431126_a_at	0610011F06Rik	RIKEN cDNA 0610011F06 gene	-1.90631			*
1434214_at	0910001L09Rik	RIKEN cDNA 0910001L09 gene	-1.54379			*
1435755_at	1110001A16Rik	RIKEN cDNA 1110001A16 gene	-1.6664			*
1448388_a_at	1110002B05Rik	RIKEN cDNA 1110002B05 gene	-2.07529			*
1428926_at	1110003O08Rik	RIKEN cDNA 1110003O08 gene	-1.67077			*
1437287_at	1110020G09Rik	RIKEN cDNA 1110020G09 gene	-1.76756			*
1440848_at	1110028C15Rik	RIKEN cDNA 1110028C15 gene	2.58303		##
1458128_at	1110028C15Rik	RIKEN cDNA 1110028C15 gene		9.44152	##
1455294_at	1110029L17Rik	RIKEN cDNA 1110029L17 gene	1.58785			*
1441757_at	1190002F15Rik	RIKEN cDNA 1190002F15 gene	-1.54376			*
1429259_a_at	1190007I07Rik / 1810014B01Rik	RIKEN cDNA 1190007I07 gene /// RIKEN cDNA 1810014B01 gene	-1.59033			*
1429690_at	1300003B13Rik	RIKEN cDNA 1300003B13 gene	-1.64133			*
1442992_at	130004C03	hypothetical LOC403343		-2.05577
1428684_at	1500001M20Rik	RIKEN cDNA 1500001M20 gene	-1.56214			*
1423655_a_at	1500010J02Rik	RIKEN cDNA 1500010J02 gene	1.50217			*
1428832_at	1600002H07Rik	RIKEN cDNA 1600002H07 gene	-1.53323			*
1430989_a_at	1700020I14Rik	RIKEN cDNA 1700020I14 gene		1.52073
1429122_a_at	1700040I03Rik	RIKEN cDNA 1700040I03 gene	-1.61711			*
1434422_at	1700066M21Rik	RIKEN cDNA 1700066M21 gene	-1.97174			*
1451381_at	1810020D17Rik	RIKEN cDNA 1810020D17 gene	-1.71912			*
1429061_at	1810063B05Rik	RIKEN cDNA 1810063B05 gene	-2.3707			*
1427905_at	1810063B07Rik	RIKEN cDNA 1810063B07 gene		1.80691
1423306_at	2010002N04Rik	RIKEN cDNA 2010002N04 gene	1.78159	1.63688	#
1455646_at	2010004M13Rik	RIKEN cDNA 2010004M13 gene	-3.91881			*
1456204_at	2010107H07Rik	RIKEN cDNA 2010107H07 gene	-1.96094			*
1451409_at	2210021J22Rik	RIKEN cDNA 2210021J22 gene	-1.61428			*
1437087_at	2210408K08Rik	RIKEN cDNA 2210408K08 gene	1.8049			*
1424872_at	2310001H12Rik	RIKEN cDNA 2310001H12 gene		-1.74903
1439804_at	2310015A10Rik	RIKEN cDNA 2310015A10 gene	2.36301	1.88817	#
1453841_at	2310050P20Rik	RIKEN cDNA 2310050P20 gene		-2.76869
1435636_at	2310051F07Rik	RIKEN cDNA 2310051F07 gene	1.68354			*
1455389_s_at	2310051F07Rik	RIKEN cDNA 2310051F07 gene	1.58453			*
1427921_s_at	2310061C15Rik	RIKEN cDNA 2310061C15 gene	-2.10695			*
1452597_at	2310061C15Rik	RIKEN cDNA 2310061C15 gene	-1.88492			*
1436198_at	2310075K07Rik	RIKEN cDNA 2310075K07 gene	-1.7666			*
1435891_x_at	2610021A01Rik	RIKEN cDNA 2610021A01 gene		1.62221
1438786_a_at	2610021A01Rik	RIKEN cDNA 2610021A01 gene		1.5835
1430264_at	2610030P05Rik	RIKEN cDNA 2610030P05 gene	-1.54454			*
1426820_at	2610507B11Rik	RIKEN cDNA 2610507B11 gene	-1.55805			*
1453749_at	2610507I01Rik	RIKEN cDNA 2610507I01 gene		-2.17898
1424982_a_at	2700078E11Rik	RIKEN cDNA 2700078E11 gene	1.64877			*
1424983_a_at	2700078E11Rik	RIKEN cDNA 2700078E11 gene	1.61264			*
1437291_at	2700081O15Rik	RIKEN cDNA 2700081O15 gene	1.63594			*
1429766_at	2810013P06Rik	RIKEN cDNA 2810013P06 gene	-1.52565			*
1429767_at	2810013P06Rik	RIKEN cDNA 2810013P06 gene	-2.22359			*
1432924_at	2810404I24Rik	RIKEN cDNA 2810404I24 gene		1.57062
1428499_at	2810454L23Rik	RIKEN cDNA 2810454L23 gene	-3.40063			*
1444062_at	2900056L01Rik	RIKEN cDNA 2900056L01 gene	2.23535			*
1441816_at	2900056M20Rik	RIKEN cDNA 2900056M20 gene	-2.74397			*
1453595_at	2900064B18Rik	RIKEN cDNA 2900064B18 gene	1.95689			*
1420820_at	2900073G15Rik	RIKEN cDNA 2900073G15 gene	1.72315			*
1450013_at	2900073G15Rik	RIKEN cDNA 2900073G15 gene	1.90789			*
1430940_at	3110045A19Rik	RIKEN cDNA 3110045A19 gene	-1.60199	-1.65381	#
1429771_at	3110073H01Rik	RIKEN cDNA 3110073H01 gene	-1.56005			*
1436388_a_at	3830406C13Rik	RIKEN cDNA 3830406C13 gene		2.79389
1429849_at	4632411B12Rik	RIKEN cDNA 4632411B12 gene	1.63703			*
1438400_at	4632411B12Rik	RIKEN cDNA 4632411B12 gene	1.53207			*
1429332_at	4632427E13Rik	RIKEN cDNA 4632427E13 gene	1.96203			*
1416619_at	4632428N05Rik	RIKEN cDNA 4632428N05 gene	-4.90056			*
1448407_at	4632428N05Rik	RIKEN cDNA 4632428N05 gene	-2.48626			*
1429734_at	4632434I11Rik	RIKEN cDNA 4632434I11 gene	3.03921			*
1458838_at	4732468M13Rik	RIKEN cDNA 4732468M13 gene	-3.14833			*
1436234_at	4732471D19Rik	RIKEN cDNA 4732471D19 gene	-1.99665			*
1436235_x_at	4732471D19Rik	RIKEN cDNA 4732471D19 gene	-1.99651			*
1458086_at	4732471D19Rik	RIKEN cDNA 4732471D19 gene	-1.65351			*
1433028_at	4833411I10Rik	RIKEN cDNA 4833411I10 gene		-1.67945
1431485_at	4833447I15Rik	RIKEN cDNA 4833447I15 gene	-1.76673			*
1432918_at	4921511E18Rik	RIKEN cDNA 4921511E18 gene	1.66447			*
1459879_at	4921513D23Rik	RIKEN cDNA 4921513D23 gene	1.51356			*
1436337_at	4930420K17Rik	RIKEN cDNA 4930420K17 gene	1.69997			*
1440845_at	4930420K17Rik	RIKEN cDNA 4930420K17 gene	1.59772			*
1435052_at	4930455F23Rik	RIKEN cDNA 4930455F23 gene	-1.6942			*
1439671_at	4930466K18Rik	RIKEN cDNA 4930466K18 gene		-1.84914
1430298_at	4930473A06Rik	RIKEN cDNA 4930473A06 gene	-1.52228			*
1430759_at	4930523C07Rik	RIKEN cDNA 4930523C07 gene		1.53291
1459962_at	4930523C07Rik	RIKEN cDNA 4930523C07 gene		-2.73142
1429066_at	4930565B19Rik	RIKEN cDNA 4930565B19 gene	-1.66185			*
1444758_at	4930595D18Rik	RIKEN cDNA 4930595D18 gene	1.78994	1.74654	#
1416607_at	4931406C07Rik	RIKEN cDNA 4931406C07 gene	-2.00577			*
1433993_at	4931406P16Rik	RIKEN cDNA 4931406P16 gene	1.51019	2.48827	#
1433994_at	4931406P16Rik	RIKEN cDNA 4931406P16 gene		2.71094	##
1435024_at	4931428F04Rik	RIKEN cDNA 4931428F04 gene	1.65356			*
1435827_at	4933404O12Rik	RIKEN cDNA 4933404O12 gene	-1.88463	-2.23326	#
1429155_at	4933411K20Rik	RIKEN cDNA 4933411K20 gene	-1.50403			*
1419211_s_at	4933424B01Rik	RIKEN cDNA 4933424B01 gene	1.68222			*
1454606_at	4933426M11Rik	RIKEN cDNA 4933426M11 gene	1.82059			*
1456408_x_at	4933439C10Rik	RIKEN cDNA 4933439C10 gene	-1.83204			*
1430373_at	5430427O19Rik	RIKEN cDNA 5430427O19 gene	2.01725			*
1432850_at	5430434G16Rik	RIKEN cDNA 5430434G16 gene	2.02028			*
1441976_at	5430434G16Rik	RIKEN cDNA 5430434G16 gene	1.93561			*
1428220_at	5730419I09Rik	RIKEN cDNA 5730419I09 gene	-1.66243			*
1444738_at	5730419I09Rik	RIKEN cDNA 5730419I09 gene	-2.08871			*
1430665_at	5730480H06Rik	RIKEN cDNA 5730480H06 gene	-1.51438			*
1428189_at	5730494M16Rik	RIKEN cDNA 5730494M16 gene	-1.73469			*
1452773_at	5730494N06Rik	RIKEN cDNA 5730494N06 gene	-1.77281			*
1431689_at	5830400J07Rik	RIKEN cDNA 5830400J07 gene	2.07746			*
1429672_at	5830407E08Rik	RIKEN cDNA 5830407E08 gene	-1.67136			*
1429673_at	5830407E08Rik	RIKEN cDNA 5830407E08 gene	-1.64657			*
1430379_at	5830411K21Rik	RIKEN cDNA 5830411K21 gene	-1.8959			*
1431266_at	5830433G22Rik	RIKEN cDNA 5830433G22 gene		-2.11714
1437136_at	5830436I19Rik	RIKEN cDNA 5830436I19 gene	-1.92982			*
1430089_at	5830469G19Rik	RIKEN cDNA 5830469G19 gene	1.54547			*
1433860_at	6030458C11Rik	RIKEN cDNA 6030458C11 gene	-1.92081			*
1437911_at	6330416L07Rik	RIKEN cDNA 6330416L07 gene		-1.93493
1429996_at	6330417A16Rik	RIKEN cDNA 6330417A16 gene	1.52005			*
1455218_at	6330503K22Rik	RIKEN cDNA 6330503K22 gene	-1.73178			*
1431242_at	6330575P09Rik	RIKEN cDNA 6330575P09 gene	2.3138			*
1444723_at	6530418L21Rik	RIKEN cDNA 6530418L21 gene	2.44324			*
1459051_at	6530418L21Rik	RIKEN cDNA 6530418L21 gene	2.74742			*
1433338_at	6720460K10Rik	RIKEN cDNA 6720460K10 gene	1.68662			*
1429478_at	6720463M24Rik	RIKEN cDNA 6720463M24 gene	-2.07795			*
1429846_at	9030411K21Rik	RIKEN cDNA 9030411K21 gene		-2.01546
1456643_at	9230114K14Rik	RIKEN cDNA 9230114K14 gene	1.9423			*
1460121_at	9630010G10Rik	RIKEN cDNA 9630010G10 gene	2.3225			*
1439644_at	9630023C09Rik	RIKEN cDNA 9630023C09 gene	-1.67016			*
1441977_at	9630023C09Rik	RIKEN cDNA 9630023C09 gene	-1.89288			*
1456758_at	9930017N22Rik	RIKEN cDNA 9930017N22 gene	1.94718			*
1446618_at	A130088B03Rik	RIKEN cDNA A130088B03 gene	-1.68555			*
1451562_at	A2ld1	AIG2-like domain 1	-1.60696			*
1459276_at	A530088E08Rik	RIKEN cDNA A530088E08 gene	-2.0043			*
1440214_at	A630001G21Rik	RIKEN cDNA A630001G21 gene	2.20653			*
1440162_x_at	A630043P06	hypothetical protein A630043P06		4.03768
1457759_at	A630081D01Rik	RIKEN cDNA A630081D01 gene	3.61892			*
1456662_at	AA386476	expressed sequence AA386476	-1.5436			*
1445535_at	AA407107	expressed sequence AA407107	-1.71056			*
1440717_at	AA407881	expressed sequence AA407881	-1.59885			*
1442358_at	AA409587	expressed sequence AA409587	1.62327			*
1424016_at	Aagab	alpha- and gamma-adaptin binding protein	-1.72265			*
1423685_at	Aars	alanyl-tRNA synthetase	1.85657			*
1451083_s_at	Aars	alanyl-tRNA synthetase	1.92112			*
1419824_a_at	Aasdh	aminoadipate-semialdehyde dehydrogenase	-1.64495			*
1440364_a_at	Aasdh	aminoadipate-semialdehyde dehydrogenase	-1.79977			*
1418872_at	Abcb1b	ATP-binding cassette, sub-family B (MDR/TAP), member 1B	1.50813			*
1443870_at	Abcc4	ATP-binding cassette, sub-family C (CFTR/MRP), member 4	-1.75865			*
1419572_a_at	Abcd4	ATP-binding cassette, sub-family D (ALD), member 4	-1.57967			*
1453474_at	Abhd15	abhydrolase domain containing 15	-1.52084			*
1452928_at	Abi3	ABI gene family, member 3	-1.92786			*
1453103_at	Ablim1	actin-binding LIM protein 1		-1.67263
1454708_at	Ablim1	actin-binding LIM protein 1		-1.72304
1429581_at	Acad9	acyl-Coenzyme A dehydrogenase family, member 9		1.83742
1448987_at	Acadl	acyl-Coenzyme A dehydrogenase, long-chain		-2.6657
1415984_at	Acadm	acyl-Coenzyme A dehydrogenase, medium chain	-1.80948			*
1433561_at	Acap2	ArfGAP with coiled-coil, ankyrin repeat and PH domains 2	-1.57562			*
1424183_at	Acat1	acetyl-Coenzyme A acetyltransferase 1	-1.6498			*
1456614_at	Acn9	ACN9 homolog (S. cerevisiae)	-1.75005			*
1449968_s_at	Acot10 / Acot9	acyl-CoA thioesterase 10 /// acyl-CoA thioesterase 9	2.00778			*
1417316_at	Acot13	acyl-CoA thioesterase 13	-1.69688			*
1439478_at	Acot2	acyl-CoA thioesterase 2	-2.11258			*
1418073_at	Acot9	acyl-CoA thioesterase 9	2.14942			*
1431609_a_at	Acp5	acid phosphatase 5, tartrate resistant	-2.88671			*
1448445_at	Acp6	acid phosphatase 6, lysophosphatidic	-2.23626	-1.96326	#
1441975_at	Acpp	acid phosphatase, prostate		2.08676
1418911_s_at	Acsl4	acyl-CoA synthetase long-chain family member 4	-2.42885			*
1433531_at	Acsl4	acyl-CoA synthetase long-chain family member 4	-2.26092			*
1416617_at	Acss1	acyl-CoA synthetase short-chain family member 1	-3.19137	-1.56817	#
1415779_s_at	Actg1	actin, gamma, cytoplasmic 1	1.61953			*
1457970_at	Actr1a	ARP1 actin-related protein 1 homolog A, centractin alpha (yeast)		-2.48138
1428103_at	Adam10	a disintegrin and metallopeptidase domain 10	-1.91067			*
1450105_at	Adam10	a disintegrin and metallopeptidase domain 10	-2.61945			*
1452339_at	Adamts7	a disintegrin-like and metallopeptidase (reprolysin type) with thrombospondin type 1 motif, 7	4.32475			*
1419130_at	Adat2	adenosine deaminase, tRNA-specific 2, TAD2 homolog (S. cerevisiae)		3.66338
1433637_at	Adck2	aarF domain containing kinase 2	-1.50316			*
1417066_at	Adck3	aarF domain containing kinase 3	1.52793			*
1418128_at	Adcy6	adenylate cyclase 6		2.15087
1420970_at	Adcy7	adenylate cyclase 7	-2.11725			*
1450065_at	Adcy7	adenylate cyclase 7	-2.02254			*
1456307_s_at	Adcy7	adenylate cyclase 7	-1.76441			*
1434080_at	Aebp2	AE binding protein 2	1.622			*
1435070_at	Aebp2	AE binding protein 2	1.54017			*
1455616_at	Aebp2	AE binding protein 2	1.63014			*
1423957_at	Aen	apoptosis enhancing nuclease	2.13617			*
1437373_at	Aen	apoptosis enhancing nuclease	2.2353			*
1450506_a_at	Aen	apoptosis enhancing nuclease	2.13265			*
1418135_at	Aff1	AF4/FMR2 family, member 1	-1.73662		##
1425641_at	Aff1	AF4/FMR2 family, member 1		-1.52859	##
1460610_at	Agbl5	ATP/GTP binding protein-like 5	-1.52522			*
1425362_at	Agfg2	ArfGAP with FG repeats 2	-2.70833			*
1437642_at	Agfg2	ArfGAP with FG repeats 2	-1.54952			*
1421025_at	Agpat1	1-acylglycerol-3-phosphate O-acyltransferase 1 (lysophosphatidic acid acyltransferase, alpha)	1.88918			*
1428336_at	Agpat4	1-acylglycerol-3-phosphate O-acyltransferase 4 (lysophosphatidic acid acyltransferase, delta)		-1.59599
1453257_at	Agpat5	1-acylglycerol-3-phosphate O-acyltransferase 5 (lysophosphatidic acid acyltransferase, epsilon)		1.56674
1454799_at	Agpat9	1-acylglycerol-3-phosphate O-acyltransferase 9	-1.83174	-1.87444	#
1419730_at	Ahcyl2	S-adenosylhomocysteine hydrolase-like 2		1.70572
1452703_at	Ahcyl2	S-adenosylhomocysteine hydrolase-like 2		3.65565
1424956_at	Ahdc1	AT hook, DNA binding motif, containing 1	1.66261			*
1435591_at	AI426330	expressed sequence AI426330		-1.5535
1457150_at	AI428301	expressed sequence AI428301	1.6299			*
1427176_s_at	AI428936	expressed sequence AI428936	1.50061			*
1442122_at	AI451458	expressed sequence AI451458	-1.77196			*
1433465_a_at	AI467606	expressed sequence AI467606	-1.50104			*
1455161_at	AI504432	expressed sequence AI504432	-2.09584			*
1456064_at	AI504432	expressed sequence AI504432	-1.89299			*
1431280_at	AI597468	expressed sequence AI597468	-1.63393			*
1433897_at	AI597468	expressed sequence AI597468	-1.65769			*
1458649_at	AI662245	expressed sequence AI662245	-1.87363			*
1433619_at	AI894139	expressed sequence AI894139	-1.97113			*
1426942_at	Aim1	absent in melanoma 1	-1.54128			*
1448450_at	Ak2	adenylate kinase 2	1.86095			*
1448451_at	Ak2	adenylate kinase 2	1.98013			*
1419706_a_at	Akap12	A kinase (PRKA) anchor protein (gravin) 12	-1.53489			*
1445311_at	Akap13	A kinase (PRKA) anchor protein 13	1.57607			*
1457265_at	Akap17b	A kinase (PRKA) anchor protein 17B	-2.92535			*
1417826_at	Akr1e1	aldo-keto reductase family 1, member E1		2.06499
1417294_at	Akr7a5	aldo-keto reductase family 7, member A5 (aflatoxin aldehyde reductase)	-1.85256	-2.29764	#
1438315_x_at	Akr7a5	aldo-keto reductase family 7, member A5 (aflatoxin aldehyde reductase)		-1.61819	##
1424126_at	Alas1	aminolevulinic acid synthase 1		1.6077
1451260_at	Aldh1b1	aldehyde dehydrogenase 1 family, member B1	-4.83775			*
1454917_at	Alg10b	asparagine-linked glycosylation 10 homolog B (yeast, alpha-1,2-glucosyltransferase)		-1.59596
1419114_at	Alg14	asparagine-linked glycosylation 14 homolog (yeast)	-1.63579			*
1437728_at	Alkbh5	alkB, alkylation repair homolog 5 (E. coli)	1.55543			*
1428516_a_at	Alkbh7	alkB, alkylation repair homolog 7 (E. coli)	-1.92168			*
1428785_at	Amotl1	angiomotin-like 1		2.24387
1438941_x_at	Ampd2	adenosine monophosphate deaminase 2	-1.974			*
1434964_at	Amz2	archaelysin family metallopeptidase 2	-1.61516			*
1425482_s_at	Ankmy2	ankyrin repeat and MYND domain containing 2	-3.15052			*
1451724_at	Ankmy2	ankyrin repeat and MYND domain containing 2	-2.26256			*
1436071_at	Ankrd26	ankyrin repeat domain 26	-1.67003			*
1454717_at	Ankrd27	ankyrin repeat domain 27 (VPS9 domain)	-1.57498			*
1434630_at	Ankrd28	ankyrin repeat domain 28	-1.59317			*
1454801_at	Ankrd28	ankyrin repeat domain 28	-2.13603			*
1453782_at	Ankrd33b	ankyrin repeat domain 33B	7.56481			*
1445588_at	Ankrd44	ankyrin repeat domain 44	-1.53582			*
1435880_at	Ankrd50	ankyrin repeat domain 50		-1.53594
1437217_at	Ankrd6	ankyrin repeat domain 6	-3.02285			*
1455308_at	Ano6	anoctamin 6	-3.43619			*
1455309_at	Ano6	anoctamin 6	-1.61868			*
1421918_at	Anp32a	acidic (leucine-rich) nuclear phosphoprotein 32 family, member A	-1.93237			*
1434555_at	Anp32a	acidic (leucine-rich) nuclear phosphoprotein 32 family, member A	-1.53358			*
1450407_a_at	Anp32a	acidic (leucine-rich) nuclear phosphoprotein 32 family, member A	-2.14003			*
1425567_a_at	Anxa5	annexin A5		1.63278
1426234_s_at	Ap1ar	adaptor-related protein complex 1 associated regulatory protein	-2.17722			*
1446235_at	Ap1ar	adaptor-related protein complex 1 associated regulatory protein	-1.99148			*
1432007_s_at	Ap2a2	adaptor protein complex AP-2, alpha 2 subunit	-1.50797			*
1435869_s_at	Ap2a2	adaptor protein complex AP-2, alpha 2 subunit	-1.51259			*
1427077_a_at	Ap2b1	adaptor-related protein complex 2, beta 1 subunit	1.55603			*
1417527_at	Ap3m2	adaptor-related protein complex 3, mu 2 subunit	-1.85467			*
1416631_at	Ap4b1	adaptor-related protein complex AP-4, beta 1	-1.63883			*
1435543_at	Apc	adenomatosis polyposis coli	1.60708			*
1453067_at	Apitd1	apoptosis-inducing, TAF9-like domain 1		1.95745
1415727_at	Apoa1bp	apolipoprotein A-I binding protein	-1.60807	-1.63338	#
1429926_at	Apool	apolipoprotein O-like		-3.11891
1426952_at	Arhgap18	Rho GTPase activating protein 18	-1.55322			*
1428368_at	Arhgap21	Rho GTPase activating protein 21		-1.64933
1428369_s_at	Arhgap21	Rho GTPase activating protein 21		-1.96955
1418553_at	Arhgef18	rho/rac guanine nucleotide exchange factor (GEF) 18	-2.66872			*
1451340_at	Arid5a	AT rich interactive domain 5A (MRF1-like)	1.65519			*
1449119_at	Arih2	ariadne homolog 2 (Drosophila)	1.92035			*
1450706_a_at	Arl3	ADP-ribosylation factor-like 3		-1.69886
1424020_at	Arl6ip6	ADP-ribosylation factor-like 6 interacting protein 6	-1.69109			*
1424373_at	Armcx3	armadillo repeat containing, X-linked 3	2.08893			*
1428444_at	Asb2	ankyrin repeat and SOCS box-containing 2		-1.77082
1430656_a_at	Asnsd1	asparagine synthetase domain containing 1	-1.56925			*
1435077_at	Asxl1	additional sex combs like 1 (Drosophila)	1.75594			*
1436174_at	Atad2	ATPase family, AAA domain containing 2	-2.29808			*
1429006_s_at	Atat1	alpha tubulin acetyltransferase 1	1.57137			*
1429603_at	Atat1	alpha tubulin acetyltransferase 1	1.53292			*
1435381_at	Atat1	alpha tubulin acetyltransferase 1	1.68855			*
1435173_at	Ate1	arginyltransferase 1	-1.62587			*
1435444_at	Atf6	activating transcription factor 6		-1.80509
1429396_at	Atg16l2	autophagy related 16 like 2 (S. cerevisiae)	1.74611			*
1428506_at	Atic	5-aminoimidazole-4-carboxamide ribonucleotide formyltransferase/IMP cyclohydrolase		1.503
1416793_at	Atl2	atlastin GTPase 2	-1.52452			*
1421205_at	Atm	ataxia telangiectasia mutated homolog (human)	-2.86742	-1.74691	#
1428830_at	Atm	ataxia telangiectasia mutated homolog (human)	-2.78751		##
1436544_at	Atp10d	ATPase, class V, type 10D	8.85841	2.28085	#
1427250_at	Atp2a2	ATPase, Ca++ transporting, cardiac muscle, slow twitch 2	-1.50124			*
1416775_at	Atp5sl	ATP5S-like	-1.66044			*
1417632_at	Atp6v0a1	ATPase, H+ transporting, lysosomal V0 subunit A1	2.2294			*
1425227_a_at	Atp6v0a1	ATPase, H+ transporting, lysosomal V0 subunit A1	2.19065			*
1423597_at	Atp8a1	ATPase, aminophospholipid transporter (APLT), class I, type 8A, member 1	-1.68635			*
1454728_s_at	Atp8a1	ATPase, aminophospholipid transporter (APLT), class I, type 8A, member 1	-1.50529			*
1426548_a_at	Atpbd4	ATP binding domain 4		1.5355
1438921_at	Atr	Ataxia telangiectasia and Rad3 related		1.83762
1445091_at	Atr	ataxia telangiectasia and Rad3 related		1.74317
1419922_s_at	Atrnl1	attractin like 1		-2.71952
1431377_at	Atxn10	ataxin 10		1.73575
1439497_at	Atxn7l1	ataxin 7-like 1	-2.73216			*
1439819_at	AU015263	expressed sequence AU015263	-2.03562			*
1449364_at	Aurkc	aurora kinase C	1.63617			*
1439020_at	AW146020	expressed sequence AW146020	-1.59094			*
1423512_at	AW209491	expressed sequence AW209491	-1.60232			*
1437770_at	AW557046	expressed sequence AW557046	-2.2036	-1.56004	#
1416824_at	B230118H07Rik	RIKEN cDNA B230118H07 gene	-2.54788			*
1444245_at	B230118H07Rik	RIKEN cDNA B230118H07 gene	-2.60132			*
1418943_at	B230120H23Rik	RIKEN cDNA B230120H23 gene	2.27619			*
1436240_at	B230214O09Rik	RIKEN cDNA B230214O09 gene		1.81512
1434135_at	B3galnt2	UDP-GalNAc:betaGlcNAc beta 1,3-galactosaminyltransferase, polypeptide 2	-1.54405			*
1434352_at	B630005N14Rik	RIKEN cDNA B630005N14 gene	3.80685			*
1454937_at	B630005N14Rik	RIKEN cDNA B630005N14 gene	2.93118			*
1433624_at	Bat2l	HLA-B associated transcript 2-like	1.68266			*
1433625_at	Bat2l	HLA-B associated transcript 2-like	2.08484			*
1419410_at	Batf	basic leucine zipper transcription factor, ATF-like	2.93072			*
1438192_s_at	Baz2a	bromodomain adjacent to zinc finger domain, 2A	-1.53934			*
1435240_at	Baz2b	bromodomain adjacent to zinc finger domain, 2B	1.58037			*
1440984_at	Baz2b	bromodomain adjacent to zinc finger domain, 2B	1.9731			*
1448007_at	Baz2b	bromodomain adjacent to zinc finger domain, 2B	2.02203			*
1444565_at	BB166591	expressed sequence BB166591	2.09975			*
1436585_at	BB182297	expressed sequence BB182297	-2.03509	-1.85632	#
1423315_at	Bbc3	BCL2 binding component 3	1.78457			*
1447275_at	Bbs12	Bardet-Biedl syndrome 12 (human)	-1.72892			*
1434471_at	BC003331	cDNA sequence BC003331	-1.55767			*
1424940_s_at	BC022687	cDNA sequence BC022687	-1.50533			*
1427996_at	BC028528	cDNA sequence BC028528	-1.75576			*
1440969_at	BC030308	cDNA sequence BC030308	1.99324			*
1436033_at	BC031353	cDNA sequence BC031353	-2.96725	-1.85657	#
1439293_at	BC031353	cDNA sequence BC031353	-2.04121		##
1455316_x_at	BC094435	cDNA sequence BC094435		-1.56538
1415936_at	Bcar3	breast cancer anti-estrogen resistance 3	1.63644			*
1418970_a_at	Bcl10	B-cell leukemia/lymphoma 10	1.51361			*
1418971_x_at	Bcl10	B-cell leukemia/lymphoma 10	1.63021			*
1418972_at	Bcl10	B-cell leukemia/lymphoma 10	1.60609			*
1426552_a_at	Bcl11a	B-cell CLL/lymphoma 11A (zinc finger protein)	2.1421	1.87181	#
1447334_at	Bcl11a	B-cell CLL/lymphoma 11A (zinc finger protein)	3.14848	2.06722	#
1456632_at	Bcl11a	B-cell CLL/lymphoma 11A (zinc finger protein)	2.33107	2.68819	#
1457072_at	Bcl11a	B-cell CLL/lymphoma 11A (zinc finger protein)	2.59529	3.92361	#
1419406_a_at	Bcl11a	B-cell CLL/lymphoma 11A (zinc finger protein)		3.12408	##
1447335_x_at	Bcl11a	B-cell CLL/lymphoma 11A (zinc finger protein)	2.15606		##
1420888_at	Bcl2l1	BCL2-like 1	1.58331			*
1426334_a_at	Bcl2l11	BCL2-like 11 (apoptosis facilitator)	3.24486			*
1435448_at	Bcl2l11	BCL2-like 11 (apoptosis facilitator)	2.17664			*
1435449_at	Bcl2l11	BCL2-like 11 (apoptosis facilitator)	2.78805			*
1456005_a_at	Bcl2l11	BCL2-like 11 (apoptosis facilitator)	1.90107			*
1456006_at	Bcl2l11	BCL2-like 11 (apoptosis facilitator)	2.78403			*
1424406_at	Bcl2l13	BCL2-like 13 (apoptosis facilitator)	2.17574			*
1429539_at	Bcl2l13	BCL2-like 13 (apoptosis facilitator)	1.87618			*
1421818_at	Bcl6	B-cell leukemia/lymphoma 6	2.85865			*
1450381_a_at	Bcl6	B-cell leukemia/lymphoma 6	2.5608			*
1452257_at	Bdh1	3-hydroxybutyrate dehydrogenase, type 1	-3.2281	1.75382		*
1434570_at	Bend3	BEN domain containing 3	1.91126			*
1428512_at	Bhlhb9	basic helix-loop-helix domain containing, class B9	-2.09076			*
1418025_at	Bhlhe40	basic helix-loop-helix family, member e40	-1.71266			*
1421392_a_at	Birc3	baculoviral IAP repeat-containing 3	1.69808	1.99901	#
1425223_at	Birc3	baculoviral IAP repeat-containing 3	2.23318		##
1442959_at	Birc6	baculoviral IAP repeat-containing 6		1.88832
1429048_at	Bloc1s2	biogenesis of lysosome-related organelles complex-1, subunit 2		5.79886
1437419_at	Bmp2k	BMP2 inducible kinase	2.31311	2.09738	#
1458370_at	Bmp2k	BMP2 inducible kinase		1.65507	##
1425492_at	Bmpr1a	bone morphogenetic protein receptor, type 1A	1.50919			*
1425493_at	Bmpr1a	bone morphogenetic protein receptor, type 1A	1.52469			*
1422470_at	Bnip3	BCL2/adenovirus E1B interacting protein 3	-1.63905			*
1419076_a_at	Brca2	breast cancer 2	-1.61169			*
1438198_at	Bri3bp	Bri3 binding protein	-1.59682			*
1439775_at	Brwd3	bromodomain and WD repeat domain containing 3	-1.80435			*
1427270_a_at	Bsdc1	BSD domain containing 1	2.03136			*
1452372_at	Bsdc1	BSD domain containing 1	2.00816			*
1449453_at	Bst1	bone marrow stromal cell antigen 1	-4.00907	-1.89859	#
1449454_at	Bst1	bone marrow stromal cell antigen 1	-4.47351	-1.86022	#
1433863_at	Btf3	basic transcription factor 3	1.52688			*
1442018_at	Btg1	B-cell translocation gene 1, anti-proliferative	1.56273			*
1422755_at	Btk	Bruton agammaglobulinemia tyrosine kinase	-2.09673			*
1433611_s_at	Bud31	BUD31 homolog (yeast)	1.57368			*
1439466_s_at	Bud31	BUD31 homolog (yeast) /// protein BUD31 homolog	1.58952			*
1423456_at	Bzw2	basic leucine zipper and W2 domains 2	-1.7589			*
1441980_at	C030007I09Rik	RIKEN cDNA C030007I09 gene	-1.54862			*
1436196_at	C030046G05	hypothetical protein C030046G05	1.56997			*
1444107_at	C130039O16Rik	RIKEN cDNA C130039O16 gene	-1.6319			*
1440317_at	C130068B02Rik	RIKEN cDNA C130068B02 gene	1.77097			*
1455821_x_at	C1qbp	complement component 1, q subcomponent binding protein		1.50733
1444340_at	C230066G23Rik	RIKEN cDNA C230066G23 gene	1.70828			*
1440842_at	C230085N15Rik	RIKEN cDNA C230085N15 gene	2.68744	1.87416	#
1438125_at	C230085N15Rik	RIKEN cDNA C230085N15 gene	2.34581		##
1457656_s_at	C230085N15Rik	RIKEN cDNA C230085N15 gene		2.18732	##
1438695_at	C230091D08Rik	RIKEN cDNA C230091D08 gene	-1.60088			*
1457761_at	C79607	expressed sequence C79607		-1.66759
1447965_at	C80012	expressed sequence C80012	-1.57468			*
1419273_at	C80913	expressed sequence C80913	-1.95877			*
1419274_at	C80913	expressed sequence C80913	-1.59554			*
1433913_at	C80913	expressed sequence C80913	-1.65329			*
1456050_at	C80998	expressed sequence C80998	1.52695			*
1419658_at	C920025E04Rik	RIKEN cDNA C920025E04 gene		5.24525
1422710_a_at	Cacna1h	calcium channel, voltage-dependent, T type, alpha 1H subunit		-3.34735
1417365_a_at	Calm1	calmodulin 1		1.65805
1417366_s_at	Calm1	calmodulin 1		2.14578
1433592_at	Calm1	calmodulin 1		1.53778
1454611_a_at	Calm1	calmodulin 1		1.63879
1455571_x_at	Calm1	calmodulin 1		1.56378
1417606_a_at	Calr	calreticulin		1.84794
1433806_x_at	Calr	calreticulin		1.5437
1456170_x_at	Calr	calreticulin		1.52503
1438643_at	Camk1d	Calcium/calmodulin-dependent protein kinase ID		2.09741
1424633_at	Camk1g	calcium/calmodulin-dependent protein kinase I gamma		3.77797
1423941_at	Camk2g	calcium/calmodulin-dependent protein kinase II gamma	-1.84023			*
1423942_a_at	Camk2g	calcium/calmodulin-dependent protein kinase II gamma	-1.76393			*
1424474_a_at	Camkk2	calcium/calmodulin-dependent protein kinase kinase 2, beta		1.98388
1424475_at	Camkk2	calcium/calmodulin-dependent protein kinase kinase 2, beta		1.76516
1455401_at	Camkk2	calcium/calmodulin-dependent protein kinase kinase 2, beta		1.52775
1422845_at	Canx	calnexin	1.61011			*
1428935_at	Canx	calnexin	1.81298			*
1449234_at	Car15 / Dgcr2	carbonic anhydrase 15 /// DiGeorge syndrome critical region gene 2		-1.59289
1436395_at	Card6	caspase recruitment domain family, member 6	-1.6866			*
1415975_at	Carhsp1	calcium regulated heat stable protein 1	1.6625			*
1427146_at	Carns1	carnosine synthase 1	-1.66126			*
1452394_at	Cars	cysteinyl-tRNA synthetase	2.63223			*
1433779_at	Casc4	cancer susceptibility candidate 4	-1.60823			*
1451980_at	Casd1	CAS1 domain containing 1	-1.58805			*
1449265_at	Casp1	caspase 1		1.74258
1437537_at	Casp9	caspase 9	-2.32825			*
1435972_at	Cast	calpastatin	-1.52511			*
1459054_at	Casz1	castor homolog 1, zinc finger (Drosophila)	1.95042			*
1416430_at	Cat	catalase	-1.90343			*
1440964_s_at	Cbfa2t3	core-binding factor, runt domain, alpha subunit 2, translocated to, 3 (human)		-1.74655
1434116_at	Cbx2	chromobox homolog 2 (Drosophila Pc class)	1.55142			*
1416884_at	Cbx3	chromobox homolog 3 (Drosophila HP1 gamma)	-1.92			*
1439421_x_at	Cbx3	chromobox homolog 3 (Drosophila HP1 gamma)	-2.71464			*
1448504_a_at	Cbx3	chromobox homolog 3 (Drosophila HP1 gamma)	-1.7591			*
1428151_x_at	Ccbl1	cysteine conjugate-beta lyase 1	-1.79453			*
1451442_at	Ccdc104	coiled-coil domain containing 104	-1.81328			*
1439788_at	Ccdc111	coiled-coil domain containing 111	-1.58732			*
1451265_at	Ccdc115	coiled-coil domain containing 115	-1.50916			*
1421948_a_at	Ccdc123	coiled-coil domain containing 123	-1.62398			*
1434313_at	Ccdc126	coiled-coil domain containing 126	-1.6154			*
1452937_s_at	Ccdc28b	coiled coil domain containing 28B	-2.0155			*
1459840_s_at	Ccdc28b	coiled coil domain containing 28B	-1.96919			*
1428311_at	Ccdc6	coiled-coil domain containing 6	-2.18751			*
1435182_at	Ccdc61	coiled-coil domain containing 61		-1.80335
1419985_s_at	Ccdc69	coiled-coil domain containing 69	-3.6994			*
1441578_at	Ccdc86	coiled-coil domain containing 86	1.53475			*
1452414_s_at	Ccdc86	coiled-coil domain containing 86	1.55015			*
1436025_at	Ccdc88a	coiled coil domain containing 88A	-1.72525			*
1437216_at	Ccdc88a	coiled coil domain containing 88A	-1.67419			*
1424971_at	Ccdc99	coiled-coil domain containing 99	3.0501	2.66846	#
1416122_at	Ccnd2	cyclin D2	5.8167			*
1416123_at	Ccnd2	cyclin D2	6.58826			*
1416124_at	Ccnd2	cyclin D2	1.50662			*
1430127_a_at	Ccnd2	cyclin D2	6.23062			*
1434745_at	Ccnd2	cyclin D2	5.81289			*
1448229_s_at	Ccnd2	cyclin D2	6.52567			*
1455956_x_at	Ccnd2	cyclin D2	6.20825			*
1415907_at	Ccnd3	cyclin D3	-3.4805			*
1438805_at	Ccnd3	cyclin D3	-3.43744			*
1420827_a_at	Ccng1	cyclin G1	1.85013			*
1450016_at	Ccng1	cyclin G1	2.83262			*
1450017_at	Ccng1	cyclin G1	2.70249			*
1454201_a_at	Ccny	cyclin Y		1.94294
1424420_at	Ccpg1	cell cycle progression 1	-1.90774			*
1420127_s_at	Ccpg1 / Dyx1c1	cell cycle progression 1 /// dyslexia susceptibility 1 candidate 1 homolog (human)	-1.99389			*
1427736_a_at	Ccrl2	chemokine (C-C motif) receptor-like 2	5.4942			*
1424093_x_at	Cd151	CD151 antigen	1.88867			*
1437670_x_at	Cd151	CD151 antigen	1.87255			*
1451232_at	Cd151	CD151 antigen	1.92779			*
1456085_x_at	Cd151	CD151 antigen	1.75263			*
1419768_at	Cd22	CD22 antigen	-2.67844			*
1419769_at	Cd22	CD22 antigen	-3.16662			*
1426120_a_at	Cd244	CD244 natural killer cell receptor 2B4 /// natural killer cell receptor 2B4-like		1.61208
1419714_at	Cd274	CD274 antigen	2.31807			*
1448624_at	Cd2bp2	CD2 antigen (cytoplasmic tail) binding protein 2	1.50096			*
1433741_at	Cd38	CD38 antigen	-2.52092			*
1450136_at	Cd38	CD38 antigen	-2.90199			*
1449473_s_at	Cd40	CD40 antigen	5.32388	3.84769	#
1460415_a_at	Cd40	CD40 antigen	5.70812	3.78977	#
1439221_s_at	Cd40	CD40 antigen		3.72349	##
1419554_at	Cd47	CD47 antigen (Rh-related antigen, integrin-associated signal transducer)	-2.80575			*
1428187_at	Cd47	CD47 antigen (Rh-related antigen, integrin-associated signal transducer)	-2.53345			*
1449507_a_at	Cd47	CD47 antigen (Rh-related antigen, integrin-associated signal transducer)	-2.06883			*
1427301_at	Cd48	CD48 antigen	-2.06673			*
1460218_at	Cd52	CD52 antigen		4.3281
1418762_at	Cd55	CD55 antigen		2.26765
1443906_at	Cd55	CD55 antigen		2.04253
1460242_at	Cd55	CD55 antigen		2.93786
1428735_at	Cd69	CD69 antigen	6.49745	2.87564	#
1425519_a_at	Cd74	CD74 antigen		3.42341
1416111_at	Cd83	CD83 antigen	11.8256			*
1419589_at	Cd93	CD93 antigen	-1.87162			*
1456046_at	Cd93	CD93 antigen	-1.80018			*
1428166_at	Cdan1 / Ttbk2	congenital dyserythropoietic anemia, type I (human) /// tau tubulin kinase 2	-1.50483			*
1436913_at	Cdc14a	CDC14 cell division cycle 14 homolog A (S. cerevisiae)	3.59739			*
1443184_at	Cdc14a	CDC14 cell division cycle 14 homolog A (S. cerevisiae)	4.21271			*
1421963_a_at	Cdc25b	cell division cycle 25 homolog B (S. pombe)		-2.53214
1433849_at	Cdc27	cell division cycle 27 homolog (S. cerevisiae)	1.64301			*
1434879_at	Cdc34	cell division cycle 34 homolog (S. cerevisiae)	1.9131			*
1422642_at	Cdc42ep3	CDC42 effector protein (Rho GTPase binding) 3	-2.69736			*
1450700_at	Cdc42ep3	CDC42 effector protein (Rho GTPase binding) 3	-2.78592			*
1428132_at	Cdc42se1	CDC42 small effector 1	1.50559			*
1440218_at	Cdhr2	cadherin-related family member 2		5.83832
1434997_at	Cdk19	cyclin-dependent kinase 19	-1.64167			*
1455031_at	Cdk19	cyclin-dependent kinase 19	-1.61057			*
1433451_at	Cdk5r1	cyclin-dependent kinase 5, regulatory subunit 1 (p35)	10.0796	1.8373	#
1421124_at	Cdk5r1	cyclin-dependent kinase 5, regulatory subunit 1 (p35)	2.86339		##
1433450_at	Cdk5r1	cyclin-dependent kinase 5, regulatory subunit 1 (p35)	8.27785		##
1448626_at	Cdk5rap1	CDK5 regulatory subunit associated protein 1		-4.15135
1423067_at	Cdk5rap3	CDK5 regulatory subunit associated protein 3	-1.54676			*
1416253_at	Cdkn2d	cyclin-dependent kinase inhibitor 2D (p19, inhibits CDK4)	-2.5561			*
1418070_at	Cdyl	chromodomain protein, Y chromosome-like		-1.75321
1425538_x_at	Ceacam1	carcinoembryonic antigen-related cell adhesion molecule 1	-2.67121			*
1425675_s_at	Ceacam1	carcinoembryonic antigen-related cell adhesion molecule 1	-3.08496			*
1427630_x_at	Ceacam1	carcinoembryonic antigen-related cell adhesion molecule 1	-2.77995			*
1450494_x_at	Ceacam1	carcinoembryonic antigen-related cell adhesion molecule 1	-2.97507			*
1460681_at	Ceacam1	carcinoembryonic antigen-related cell adhesion molecule 1	-3.05057			*
1422123_s_at	Ceacam1 / Ceacam2	carcinoembryonic antigen-related cell adhesion molecule 1 and molecule 2	-2.07996			*
1460682_s_at	Ceacam1 / Ceacam2	carcinoembryonic antigen-related cell adhesion molecule 1 and molecule 2	-2.55937			*
1451639_at	Cebpg	CCAAT/enhancer binding protein (C/EBP), gamma	1.68437			*
1439777_at	Celf2	CUGBP, Elav-like family member 2	-1.68835			*
1450069_a_at	Celf2	CUGBP, Elav-like family member 2	-1.55482			*
1444416_at	Cenpa	Centromere protein A		-2.80069
1450842_a_at	Cenpa	centromere protein A		-2.09709
1435676_at	Cep164	centrosomal protein 164	-1.54628			*
1440081_at	Cep192	Centrosomal protein 192		-2.02392
1438409_at	Cep63	centrosomal protein 63	1.54237	1.71478	#
1436352_at	Cep78	centrosomal protein 78	-2.10011			*
1454945_at	Cep97	centrosomal protein 97	-1.82955			*
1456121_at	Cep97	centrosomal protein 97	-1.91777			*
1431432_at	Cfl2	cofilin 2, muscle	1.5095			*
1433720_s_at	Chchd10	coiled-coil-helix-coiled-coil-helix domain containing 10	-1.62017			*
1436990_s_at	Chchd10	coiled-coil-helix-coiled-coil-helix domain containing 10	-1.59787			*
1444318_at	Chchd7	Coiled-coil-helix-coiled-coil-helix domain containing 7	-1.5106			*
1457473_at	Chd1	chromodomain helicase DNA binding protein 1		-1.58949
1449415_at	Chd1l	chromodomain helicase DNA binding protein 1-like	-1.80848			*
1428691_at	Chd2	chromodomain helicase DNA binding protein 2	1.58779			*
1436343_at	Chd4	chromodomain helicase DNA binding protein 4	2.63973			*
1438476_a_at	Chd4	chromodomain helicase DNA binding protein 4	2.26967			*
1451295_a_at	Chd4	chromodomain helicase DNA binding protein 4	1.95926			*
1457672_at	Chd9	chromodomain helicase DNA binding protein 9	-1.82756			*
1448712_at	Chm	choroidermia		1.54006
1452092_at	Chst15	carbohydrate (N-acetylgalactosamine 4-sulfate 6-O) sulfotransferase 15	-2.32811			*
1434316_at	Chsy1	chondroitin sulfate synthase 1	-1.50429			*
1416849_at	Cisd1	CDGSH iron sulfur domain 1	-1.90469			*
1416850_s_at	Cisd1	CDGSH iron sulfur domain 1	-2.01011			*
1443822_s_at	Cisd1	CDGSH iron sulfur domain 1	-1.993			*
1435017_at	Cisd3	CDGSH iron sulfur domain 3	-1.59127			*
1452207_at	Cited2	Cbp/p300-interacting transactivator, with Glu/Asp-rich carboxy-terminal domain, 2		-2.59707
1417457_at	Cks2	CDC28 protein kinase regulatory subunit 2	1.82651			*
1417458_s_at	Cks2	CDC28 protein kinase regulatory subunit 2	1.94696			*
1452265_at	Clasp1	CLIP associating protein 1	3.03286	1.52771	#
1427353_at	Clasp1	CLIP associating protein 1	3.51083		##
1460102_at	Clasp1	CLIP associating protein 1	3.22133		##
1416610_a_at	Clcn3	chloride channel 3	-1.78464			*
1433486_at	Clcn3	chloride channel 3	-2.01764			*
1433487_at	Clcn3	chloride channel 3	-1.89101			*
1438366_x_at	Clcn3	chloride channel 3	-1.82609			*
1433781_a_at	Cldn12	claudin 12		1.58282
1416656_at	Clic1	chloride intracellular channel 1		1.74919	##
1458665_at	Clic1	Chloride intracellular channel 1	2.08402		##
1423392_at	Clic4	chloride intracellular channel 4 (mitochondrial)	7.6874			*
1423393_at	Clic4	chloride intracellular channel 4 (mitochondrial)	4.55552			*
1438606_a_at	Clic4	chloride intracellular channel 4 (mitochondrial)	6.67079			*
1431510_s_at	Cmc1	COX assembly mitochondrial protein homolog (S. cerevisiae)	-1.50418			*
1418013_at	Cml1	camello-like 1	-1.57242			*
1429763_at	Cnih4	cornichon homolog 4 (Drosophila)	1.70834			*
1434311_at	Cnot6l	CCR4-NOT transcription complex, subunit 6-like	-1.77728			*
1418980_a_at	Cnp	2',3'-cyclic nucleotide 3' phosphodiesterase	-3.23931	-1.56797	#
1437341_x_at	Cnp	2',3'-cyclic nucleotide 3' phosphodiesterase	-2.93156		##
1449296_a_at	Cnp	2',3'-cyclic nucleotide 3' phosphodiesterase	-3.20212		##
1450476_at	Cnr2	cannabinoid receptor 2 (macrophage)		4.39835
1436795_at	Cnst	consortin, connexin sorting protein	-2.02347			*
1458097_at	Cobll1	Cobl-like 1	-2.27519	-2.22803	#
1454795_at	Cobll1	Cobl-like 1	-2.82295		##
1418701_at	Comt1	catechol-O-methyltransferase 1		1.86842
1448761_a_at	Copg2	coatomer protein complex, subunit gamma 2	-1.50112			*
1435231_at	Coq4	coenzyme Q4 homolog (yeast)		1.68437
1428134_at	Coq9	coenzyme Q9 homolog (yeast)	-1.67892			*
1416246_a_at	Coro1a	coronin, actin binding protein 1A		1.87624
1455269_a_at	Coro1a	coronin, actin binding protein 1A		1.92057
1449660_s_at	Coro1c	coronin, actin binding protein 1C	1.7978			*
1452367_at	Coro2a	coronin, actin binding protein 2A		2.42639
1434272_at	Cpeb2	cytoplasmic polyadenylation element binding protein 2		-20.633
1420617_at	Cpeb4	cytoplasmic polyadenylation element binding protein 4	2.50636			*
1420618_at	Cpeb4	cytoplasmic polyadenylation element binding protein 4	2.43769			*
1421477_at	Cplx2	complexin 2	-1.60435			*
1436383_at	Cplx2	complexin 2	-1.64874			*
1455672_s_at	Cplx2	complexin 2	-1.58154			*
1460409_at	Cpt1a	carnitine palmitoyltransferase 1a, liver	-2.10324	-3.33304	#
1434866_x_at	Cpt1a	carnitine palmitoyltransferase 1a, liver		-3.23036	##
1421582_a_at	Creb1	cAMP responsive element binding protein 1	1.99714			*
1423402_at	Creb1	cAMP responsive element binding protein 1	1.79487			*
1428755_at	Creb1	cAMP responsive element binding protein 1	2.00736			*
1452529_a_at	Creb1	cAMP responsive element binding protein 1	1.70315			*
1452901_at	Creb1	cAMP responsive element binding protein 1	1.62597			*
1425855_a_at	Crk	v-crk sarcoma virus CT10 oncogene homolog (avian)	1.58248			*
1418476_at	Crlf1	cytokine receptor-like factor 1		-2.20574
1460338_a_at	Crlf3	cytokine receptor-like factor 3	-1.5561			*
1448592_at	Crtap	cartilage associated protein	-1.54328			*
1424660_s_at	Crtc2	CREB regulated transcription coactivator 2	1.79108			*
1429373_x_at	Crtc2	CREB regulated transcription coactivator 2	1.9178			*
1448914_a_at	Csf1	colony stimulating factor 1 (macrophage)	2.58392			*
1460220_a_at	Csf1	colony stimulating factor 1 (macrophage)	2.33235			*
1452366_at	Csgalnact1	chondroitin sulfate N-acetylgalactosaminyltransferase 1		1.95769
1417175_at	Csnk1e	casein kinase 1, epsilon	1.67664			*
1417176_at	Csnk1e	casein kinase 1, epsilon	1.60259			*
1420731_a_at	Csrp2	cysteine and glycine-rich protein 2		2.49806
1459476_s_at	Csrp2bp	cysteine and glycine-rich protein 2 binding protein	-1.59194			*
1426195_a_at	Cst3	cystatin C	-1.79594			*
1451075_s_at	Ctdsp2	CTD (carboxy-terminal domain, RNA polymerase II, polypeptide A) small phosphatase 2	-1.539			*
1437807_x_at	Ctnna1	catenin (cadherin associated protein), alpha 1		2.11264
1448149_at	Ctnna1	catenin (cadherin associated protein), alpha 1		2.21657
1416382_at	Ctsc	cathepsin C	-1.95294			*
1437939_s_at	Ctsc	cathepsin C		1.54521
1418989_at	Ctse	cathepsin E		63.4919
1448591_at	Ctss	cathepsin S		1.61257
1417869_s_at	Ctsz	cathepsin Z	-1.53981			*
1437431_at	Cux1	Cut-like homeobox 1	-1.77238			*
1441956_s_at	Cux1	Cut-like homeobox 1	-2.00512			*
1448710_at	Cxcr4	chemokine (C-X-C motif) receptor 4		1.65567
1431469_a_at	Cxxc5	CXXC finger 5		-1.5504
1434226_at	Cyb561d1	cytochrome b-561 domain containing 1	-1.50002			*
1417766_at	Cyb5b	cytochrome b5 type B	-1.52679			*
1424048_a_at	Cyb5r1	cytochrome b5 reductase 1	-1.6953	-1.63782	#
1454268_a_at	Cyba	cytochrome b-245, alpha polypeptide	2.58233	4.13286	#
1434245_a_at	Cybasc3	cytochrome b, ascorbate dependent 3	1.5227	2.72774	#
1454895_at	Cybasc3	cytochrome b, ascorbate dependent 3	1.66282	1.85191	#
1422978_at	Cybb	cytochrome b-245, beta polypeptide	4.6383	10.2385	#
1436778_at	Cybb	cytochrome b-245, beta polypeptide	3.48369	9.35704	#
1436779_at	Cybb	cytochrome b-245, beta polypeptide	4.71951	8.44053	#
1457579_at	D11Ertd717e	DNA segment, Chr 11, ERATO Doi 717, expressed	1.69796			*
1442714_at	D130037M23Rik	RIKEN cDNA D130037M23 gene	1.66774			*
1457321_at	D130037M23Rik	RIKEN cDNA D130037M23 gene	1.73989			*
1439839_at	D130051D11Rik	RIKEN cDNA D130051D11 gene	-2.79031			*
1446929_at	D130062J21Rik	RIKEN cDNA D130062J21 gene	-1.71126			*
1428738_a_at	D14Ertd449e	DNA segment, Chr 14, ERATO Doi 449, expressed		-1.67928
1446118_at	D17Ertd165e	DNA segment, Chr 17, ERATO Doi 165, expressed	1.50098			*
1417821_at	D17H6S56E-5	DNA segment, Chr 17, human D6S56E 5	2.34108	2.07801	#
1417822_at	D17H6S56E-5	DNA segment, Chr 17, human D6S56E 5	1.9357	1.93428	#
1448721_at	D1Ertd622e	DNA segment, Chr 1, ERATO Doi 622, expressed	1.56517			*
1458924_at	D430013B06Rik	RIKEN cDNA D430013B06 gene	1.81427			*
1442111_at	D430033H22Rik	RIKEN cDNA D430033H22 gene		1.98582
1434482_at	D4Ertd22e	DNA segment, Chr 4, ERATO Doi 22, expressed	2.39633			*
1454981_at	D4Ertd22e	DNA segment, Chr 4, ERATO Doi 22, expressed	2.44122			*
1437917_at	D530037H12Rik	RIKEN cDNA D530037H12 gene	1.76637			*
1460063_at	D5Ertd798e	DNA segment, Chr 5, ERATO Doi 798, expressed		-1.51228
1449437_at	D6Wsu163e	DNA segment, Chr 6, Wayne State University 163, expressed	-1.75988			*
1457163_at	D730035F11Rik	RIKEN cDNA D730035F11 gene	1.77815			*
1455134_at	D730040F13Rik	RIKEN cDNA D730040F13 gene	-1.83722			*
1435822_at	D830012I24Rik	RIKEN cDNA D830012I24 gene	-1.55541			*
1440625_at	D930015E06Rik	RIKEN cDNA D930015E06 gene	2.25093			*
1446219_at	D930015E06Rik	RIKEN cDNA D930015E06 gene	1.53426			*
1459326_at	D9Ertd256e	DNA segment, Chr 9, ERATO Doi 256, expressed	1.62132			*
1455118_at	D9Ertd402e	DNA segment, Chr 9, ERATO Doi 402, expressed		1.78254
1426778_at	Dag1	dystroglycan 1	-1.5422			*
1429847_a_at	Dcaf17	DDB1 and CUL4 associated factor 17	-1.62166			*
1433831_at	Dcaf17	DDB1 and CUL4 associated factor 17	-1.71063			*
1428838_a_at	Dck	deoxycytidine kinase	-3.25014	-1.76571	#
1449176_a_at	Dck	deoxycytidine kinase	-5.04609	-1.66223	#
1439012_a_at	Dck	deoxycytidine kinase	-5.34947		##
1440383_at	Dclre1b	DNA cross-link repair 1B, PSO2 homolog (S. cerevisiae)	-1.54878			*
1457679_at	Dclre1c	DNA cross-link repair 1C, PSO2 homolog (S. cerevisiae)	-1.70156			*
1458247_s_at	Dctn5	dynactin 5		-1.61478
1432271_a_at	Dcun1d5	DCN1, defective in cullin neddylation 1, domain containing 5 (S. cerevisiae)	1.80257			*
1435376_at	Ddhd2	DDHD domain containing 2	-1.56378			*
1435536_at	Ddi2	DNA-damage inducible protein 2	-1.52318			*
1417516_at	Ddit3	DNA-damage inducible transcript 3	1.77416			*
1443897_at	Ddit3	DNA-damage inducible transcript 3	2.32612			*
1448271_a_at	Ddx21	DEAD (Asp-Glu-Ala-Asp) box polypeptide 21	1.85951			*
1423345_at	Degs1	degenerative spermatocyte homolog 1 (Drosophila)	2.1773			*
1423346_at	Degs1	degenerative spermatocyte homolog 1 (Drosophila)	2.2007			*
1438712_at	Dennd2d	DENN/MADD domain containing 2D		1.74676
1451363_a_at	Dennd2d	DENN/MADD domain containing 2D		2.29272
1446558_at	Dennd4a	DENN/MADD domain containing 4A	2.55464	1.5451	#
1435975_at	Dennd4a	DENN/MADD domain containing 4A	3.00575		##
1427014_at	Dennd4b	DENN/MADD domain containing 4B	1.94342			*
1434846_at	Dennd4c	DENN/MADD domain containing 4C		-1.56915
1424015_at	Dennd5a	DENN/MADD domain containing 5A	1.78612			*
1455340_at	Dennd5b	DENN/MADD domain containing 5B		-1.86609
1423082_at	Derl1	Der1-like domain family, member 1	1.61271			*
1433564_at	Dgkd	diacylglycerol kinase, delta	-1.57284			*
1426738_at	Dgkz	diacylglycerol kinase zeta		-1.55232
1425228_a_at	Dguok	deoxyguanosine kinase	-1.63542			*
1426440_at	Dhrs7	dehydrogenase/reductase (SDR family) member 7	-2.30224			*
1438016_at	Dkc1	dyskeratosis congenita 1, dyskerin homolog (human)	-1.5415			*
1441788_s_at	Dkc1	dyskeratosis congenita 1, dyskerin homolog (human)	-1.63588			*
1426465_at	Dlgap4	discs, large homolog-associated protein 4 (Drosophila)	2.30511			*
1455548_at	Dlgap4	discs, large homolog-associated protein 4 (Drosophila)	2.27374			*
1436296_x_at	Dnaic2	dynein, axonemal, intermediate chain 2		-2.61872
1450436_s_at	Dnajb5	DnaJ (Hsp40) homolog, subfamily B, member 5	1.56454			*
1416910_at	Dnajc15	DnaJ (Hsp40) homolog, subfamily C, member 15	-2.04245			*
1442182_at	Dnajc19	DnaJ (Hsp40) homolog, subfamily C, member 19	-1.89422			*
1433887_at	Dnajc3	DnaJ (Hsp40) homolog, subfamily C, member 3	-1.79238			*
1448362_at	Dnajc7	DnaJ (Hsp40) homolog, subfamily C, member 7	-2.13613			*
1421057_at	Dnase1l3	deoxyribonuclease 1-like 3		2.39958
1439247_at	Dock10	dedicator of cytokinesis 10	1.68786			*
1426739_at	Donson	downstream neighbor of SON	3.88579	1.57114	#
1452729_at	Dpm3	dolichyl-phosphate mannosyltransferase polypeptide 3	-1.76034			*
1416697_at	Dpp4	dipeptidylpeptidase 4	-1.6225			*
1441342_at	Dpp4	dipeptidylpeptidase 4	-2.89193			*
1459973_x_at	Dpp4	dipeptidylpeptidase 4	-1.59146			*
1433759_at	Dpy19l1	dpy-19-like 1 (C. elegans)	-2.13724			*
1437857_at	Dpy19l3	dpy-19-like 3 (C. elegans)	-1.53799			*
1455468_at	Dpy19l3	dpy-19-like 3 (C. elegans)	-1.66886			*
1423767_at	Dpy30	dpy-30 homolog (C. elegans)	-1.88492			*
1424697_at	Dtwd1	DTW domain containing 1	-1.5678			*
1435208_at	Dtx3l	deltex 3-like (Drosophila)	2.451			*
1439825_at	Dtx3l	deltex 3-like (Drosophila)	3.06412			*
1438096_a_at	Dtymk	deoxythymidylate kinase	-1.62353			*
1452681_at	Dtymk	deoxythymidylate kinase	-1.52725			*
1452687_at	Dus2l	dihydrouridine synthase 2-like (SMM1, S. cerevisiae)	1.54973			*
1448830_at	Dusp1	dual specificity phosphatase 1	2.85712			*
1418401_a_at	Dusp16	dual specificity phosphatase 16	6.14222	1.98016	#
1440615_at	Dusp16	dual specificity phosphatase 16	5.00075	2.27883	#
1418038_s_at	Dusp19	dual specificity phosphatase 19	-1.54558			*
1434472_at	Dusp3	dual specificity phosphatase 3 (vaccinia virus phosphatase VH1-related)	1.74562	-1.69727		*
1428834_at	Dusp4	dual specificity phosphatase 4	3.24753			*
1452097_a_at	Dusp7	dual specificity phosphatase 7	-1.75941			*
1418714_at	Dusp8	dual specificity phosphatase 8	3.49431			*
1428864_at	Dusp8	dual specificity phosphatase 8	3.95652			*
1440443_at	E030016H06Rik	RIKEN cDNA E030016H06 gene	1.66372			*
1444177_at	E330020D12Rik	Predicted gene 6648	-1.53463			*
1417298_at	Ebpl	emopamil binding protein-like	-1.85819			*
1455741_a_at	Ece1	endothelin converting enzyme 1	-1.59744			*
1419552_at	Echdc1	enoyl Coenzyme A hydratase domain containing 1	-1.78123			*
1452341_at	Echs1	enoyl Coenzyme A hydratase, short chain, 1, mitochondrial	-1.66312			*
1417080_a_at	Ecsit	ECSIT homolog (Drosophila)	-5.14748	-1.85728	#
1421213_at	Edaradd	EDAR (ectodysplasin-A receptor)-associated death domain		2.57699
1437800_at	Edaradd	EDAR (ectodysplasin-A receptor)-associated death domain		2.76377
1424065_at	Edem1	ER degradation enhancer, mannosidase alpha-like 1	1.65913			*
1437829_s_at	Eef2k	eukaryotic elongation factor-2 kinase	-2.5125			*
1439860_at	Eef2k	eukaryotic elongation factor-2 kinase	-2.54181			*
1449013_at	Eef2k	eukaryotic elongation factor-2 kinase	-2.27779			*
1451110_at	Egln1	EGL nine homolog 1 (C. elegans)	-2.10013	-1.95612	#
1423785_at	Egln1	EGL nine homolog 1 (C. elegans)	-2.04029		##
1416010_a_at	Ehd1	EH-domain containing 1	2.81987			*
1416011_x_at	Ehd1	EH-domain containing 1	3.2727			*
1416012_at	Ehd1	EH-domain containing 1	1.82588			*
1448175_at	Ehd1	EH-domain containing 1	3.53414			*
1417235_at	Ehd3	EH-domain containing 3		2.69236
1417236_at	Ehd3	EH-domain containing 3		1.58777
1416555_at	Ei24	etoposide induced 2.4 mRNA	1.63745			*
1448405_a_at	Eid1	EP300 interacting inhibitor of differentiation 1	-1.56214			*
1430371_x_at	Eif2ak3	eukaryotic translation initiation factor 2 alpha kinase 3	1.86822			*
1453505_a_at	Eif2ak3	eukaryotic translation initiation factor 2 alpha kinase 3	1.56585			*
1421389_a_at	Eif2ak4	eukaryotic translation initiation factor 2 alpha kinase 4	-1.55835			*
1434331_at	Eif2c1	eukaryotic translation initiation factor 2C, 1	-1.52247			*
1426366_at	Eif2c2	eukaryotic translation initiation factor 2C, 2	1.76949			*
1420491_at	Eif2s1	eukaryotic translation initiation factor 2, subunit 1 alpha		-2.06563
1417712_at	Eif2s2	eukaryotic translation initiation factor 2, subunit 2 (beta)	1.5317			*
1448820_a_at	Eif2s2	eukaryotic translation initiation factor 2, subunit 2 (beta)	1.6331			*
1440571_at	Eif4g3	Eukaryotic translation initiation factor 4 gamma, 3		1.72891
1437859_x_at	Eif5a	eukaryotic translation initiation factor 5A		1.52474
1435143_at	Elk3	ELK3, member of ETS oncogene family	-2.91977	-1.70814	#
1448797_at	Elk3	ELK3, member of ETS oncogene family	-2.99094		##
1433730_at	Elmod2	ELMO domain containing 2	-1.54681			*
1436695_x_at	Elmod3	ELMO/CED-12 domain containing 3	-1.83957			*
1423820_at	Elof1	elongation factor 1 homolog (ELF1, S. cerevisiae)	-1.98017	-1.72995	#
1450061_at	Enc1	ectodermal-neural cortex 1	1.71022			*
1438317_a_at	Endog	endonuclease G	-1.75513			*
1417951_at	Eno3	enolase 3, beta muscle		-1.90822
1448649_at	Enpep	glutamyl aminopeptidase	-3.59741			*
1423326_at	Entpd1	ectonucleoside triphosphate diphosphohydrolase 1		-1.59629
1449190_a_at	Entpd4	ectonucleoside triphosphate diphosphohydrolase 4	-1.58876			*
1438177_x_at	Entpd4	ectonucleoside triphosphate diphosphohydrolase 4		1.82211
1417382_at	Entpd5	ectonucleoside triphosphate diphosphohydrolase 5	-2.28015			*
1417383_at	Entpd5	ectonucleoside triphosphate diphosphohydrolase 5	-2.01335			*
1417384_at	Entpd5	ectonucleoside triphosphate diphosphohydrolase 5	-2.34173			*
1433763_at	Entpd5	ectonucleoside triphosphate diphosphohydrolase 5	-2.47353			*
1436623_at	Entpd7	ectonucleoside triphosphate diphosphohydrolase 7	-3.195			*
1452087_at	Epsti1	epithelial stromal interaction 1 (breast)	-1.73646	-2.23137	#
1454169_a_at	Epsti1	epithelial stromal interaction 1 (breast)	-1.68814	-2.15702	#
1444103_at	Epsti1	Epithelial stromal interaction 1 (breast)	-2.40978		##
1428011_a_at	Erbb2ip	Erbb2 interacting protein	1.99491			*
1439079_a_at	Erbb2ip	Erbb2 interacting protein	2.0136			*
1439080_at	Erbb2ip	Erbb2 interacting protein	2.08855			*
1439638_at	Erbb2ip	Erbb2 interacting protein	2.43218			*
1435561_at	Erf	Ets2 repressor factor	1.61325			*
1423334_at	Ergic1	endoplasmic reticulum-golgi intermediate compartment (ERGIC) 1	-1.51547			*
1437908_a_at	Ergic1	endoplasmic reticulum-golgi intermediate compartment (ERGIC) 1	-1.79207			*
1435390_at	Eri2	exoribonuclease 2	-1.51503			*
1438172_x_at	Eri2	exoribonuclease 2	-1.58899			*
1424693_at	Erlec1	endoplasmic reticulum lectin 1	-1.52764			*
1440851_at	Erlec1	endoplasmic reticulum lectin 1	-1.61043			*
1433702_at	Ermp1	endoplasmic reticulum metallopeptidase 1	-1.82824			*
1453634_a_at	Erp29	endoplasmic reticulum protein 29	-1.86055			*
1424324_at	Esco1	establishment of cohesion 1 homolog 1 (S. cerevisiae)		-2.96996
1417825_at	Esd	esterase D/formylglutathione hydrolase		-2.38972
1441604_at	Esd	Esterase D/formylglutathione hydrolase		-1.5277
1451208_at	Etf1	eukaryotic translation termination factor 1	1.69553			*
1428181_at	Etfb	electron transferring flavoprotein, beta polypeptide	-1.53094			*
1452163_at	Ets1	E26 avian leukemia oncogene 1, 5' domain	-2.07729	-1.55277	#
1422027_a_at	Ets1	E26 avian leukemia oncogene 1, 5' domain	-1.50083		##
1426725_s_at	Ets1	E26 avian leukemia oncogene 1, 5' domain	-1.62365		##
1423401_at	Etv6	ets variant gene 6 (TEL oncogene)	1.63681			*
1450241_a_at	Evi2a	ecotropic viral integration site 2a	1.97831			*
1417513_at	Evi5	ecotropic viral integration site 5	-1.63069			*
1450106_a_at	Evl	Ena-vasodilator stimulated phosphoprotein	-1.54865			*
1460576_at	Exoc6	exocyst complex component 6	-1.86611			*
1417167_at	Exosc5	exosome component 5	-1.77957			*
1457424_at	Eya1	eyes absent 1 homolog (Drosophila)		-2.80937
1450850_at	Ezr	ezrin	2.17817			*
1427147_at	F730047E07Rik	RIKEN cDNA F730047E07 gene	-1.9092			*
1439562_at	F730047E07Rik	RIKEN cDNA F730047E07 gene		1.51707
1415753_at	Fam108a	family with sequence similarity 108, member A	-1.851			*
1442883_s_at	Fam108a	family with sequence similarity 108, member A	-1.81515			*
1422628_at	Fam111a	family with sequence similarity 111, member A	-2.16977			*
1456063_at	Fam120c	family with sequence similarity 120, member C	-1.71211			*
1452682_at	Fam122b	family with sequence similarity 122, member B	-1.56597			*
1439565_at	Fam123b	family with sequence similarity 123, member B	-1.66889			*
1453774_at	Fam123b	family with sequence similarity 123, member B	-1.50714			*
1457728_at	Fam129c	family with sequence similarity 129, member C	1.75481			*
1434269_at	Fam149b	family with sequence similarity 149, member B	-1.53934			*
1425323_a_at	Fam173a	family with sequence similarity 173, member A	-1.69098			*
1429774_a_at	Fam175a	family with sequence similarity 175, member A	-1.51182			*
1434266_at	Fam185a	family with sequence similarity 185, member A	-1.50982			*
1434294_at	Fam199x	family with sequence similarity 199, X-linked	-2.07854			*
1451668_at	Fam20b	family with sequence similarity 20, member B	-1.56056			*
1455157_a_at	Fam38a	family with sequence similarity 38, member A	3.23277			*
1426734_at	Fam43a	family with sequence similarity 43, member A	-2.13373			*
1451118_a_at	Fam53a	family with sequence similarity 53, member A	-1.50489			*
1455428_at	Fam53b	family with sequence similarity 53, member B	-2.03025			*
1436941_at	Fam55c	family with sequence similarity 55, member C	-2.72996			*
1436841_at	Fam63b	family with sequence similarity 63, member B	-2.24029	-1.55141	#
1454983_at	Fam63b	family with sequence similarity 63, member B	-1.99353	-1.65314	#
1436842_at	Fam63b	family with sequence similarity 63, member B	-2.01855		##
1424239_at	Fam65a	family with sequence similarity 65, member A	-2.29282			*
1434359_at	Fam65b	family with sequence similarity 65, member B	-2.44147			*
1453837_at	Fam65b	family with sequence similarity 65, member B	-1.86837			*
1458202_at	Fam65b	family with sequence similarity 65, member B	-1.77681			*
1460555_at	Fam65b	family with sequence similarity 65, member B	-2.89767			*
1429503_at	Fam69a	family with sequence similarity 69, member A		1.66846
1436948_a_at	Fam70a	family with sequence similarity 70, member A	-2.65255			*
1434404_at	Fam73a	family with sequence similarity 73, member A	-1.60061			*
1433657_at	Fam78a	family with sequence similarity 78, member A	-1.68065			*
1435834_at	Fancf	Fanconi anemia, complementation group F	-1.82735			*
1417407_at	Fbxl14	F-box and leucine-rich repeat protein 14	-1.61955			*
1456038_at	Fbxl4	F-box and leucine-rich repeat protein 4	-1.61576			*
1433441_at	Fbxl5	F-box and leucine-rich repeat protein 5	-2.12227			*
1449849_a_at	Fbxl6	F-box and leucine-rich repeat protein 6	-1.64128			*
1434108_at	Fbxo11	F-box protein 11	1.62191			*
1452153_at	Fbxo18	F-box protein 18	-1.68247			*
1429441_at	Fbxo30	F-box protein 30		-1.5482
1417522_at	Fbxo32	F-box protein 32	-1.93403			*
1448747_at	Fbxo32	F-box protein 32	-2.29947			*
1427071_at	Fbxo42	F-box protein 42	1.89607			*
1435356_at	Fbxo42	F-box protein 42	1.5222			*
1417480_at	Fbxo9	f-box protein 9	-1.77056			*
1447294_at	Fbxw11	F-box and WD-40 domain protein 11	1.6399			*
1434260_at	Fchsd2	FCH and double SH3 domains 2	2.37092			*
1418323_at	Fem1b	feminization 1 homolog b (C. elegans)	1.59993			*
1435467_at	Fgd6	FYVE, RhoGEF and PH domain containing 6		-2.01994
1424828_a_at	Fh1	fumarate hydratase 1	-1.81265			*
1435557_at	Fhod1	formin homology 2 domain containing 1	-1.54232			*
1419577_at	Fig4	FIG4 homolog (S. cerevisiae)	-1.92702			*
1416125_at	Fkbp5	FK506 binding protein 5		-1.69586
1448231_at	Fkbp5	FK506 binding protein 5		-1.58664
1436812_at	Fkrp	fukutin related protein		-1.5723
1426983_at	Fnbp1	formin binding protein 1	2.73111	2.53597	#
1453746_at	Fnbp1	formin binding protein 1	2.99167	1.67438	#
1419485_at	Foxc1	forkhead box C1	-1.89999			*
1419486_at	Foxc1	forkhead box C1	-1.82539			*
1418220_at	Foxf2	forkhead box F2		-1.98722
1454831_at	Foxn2	forkhead box N2	1.69052			*
1416982_at	Foxo1	forkhead box O1		-1.54334
1429719_at	Foxp4	forkhead box P4	1.79356			*
1416109_at	Fuca1	fucosidase, alpha-L- 1, tissue	1.838			*
1437772_s_at	Fuca1	fucosidase, alpha-L- 1, tissue	2.38766			*
1456155_x_at	Fuca1	fucosidase, alpha-L- 1, tissue	1.85739			*
1460319_at	Fut8	fucosyltransferase 8		-1.53604
1427177_at	Fyco1	FYVE and coiled-coil domain containing 1	-1.87518			*
1422801_at	G3bp1	Ras-GTPase-activating protein SH3-domain binding protein 1	1.50967			*
1426589_at	Gab3	growth factor receptor bound protein 2-associated protein 3		1.74245
1419761_a_at	Gabpb1	GA repeat binding protein, beta 1	2.26012			*
1436232_a_at	Gabpb1	GA repeat binding protein, beta 1	1.72853			*
1437760_at	Galnt12	UDP-N-acetyl-alpha-D-galactosamine:polypeptide N-acetylgalactosaminyltransferase 12	-2.38245			*
1425610_s_at	Galnt2	UDP-N-acetyl-alpha-D-galactosamine:polypeptide N-acetylgalactosaminyltransferase 2	1.95424			*
1426756_at	Galnt2	UDP-N-acetyl-alpha-D-galactosamine:polypeptide N-acetylgalactosaminyltransferase 2	2.19907			*
1452182_at	Galnt2	UDP-N-acetyl-alpha-D-galactosamine:polypeptide N-acetylgalactosaminyltransferase 2	1.90496			*
1425581_s_at	Galnt7	UDP-N-acetyl-alpha-D-galactosamine: polypeptide N-acetylgalactosaminyltransferase 7	-1.99129			*
1426908_at	Galnt7	UDP-N-acetyl-alpha-D-galactosamine: polypeptide N-acetylgalactosaminyltransferase 7	-2.09585			*
1452232_at	Galnt7	UDP-N-acetyl-alpha-D-galactosamine: polypeptide N-acetylgalactosaminyltransferase 7	-2.66276			*
1436385_at	Ganc	glucosidase, alpha; neutral C	-2.15669			*
1423784_at	Gars	glycyl-tRNA synthetase	1.5643			*
1437244_at	Gas2l3	growth arrest-specific 2 like 3	-2.82379			*
1453416_at	Gas2l3	growth arrest-specific 2 like 3	-3.43392			*
1455980_a_at	Gas2l3	growth arrest-specific 2 like 3	-2.48569			*
1417859_at	Gas7	growth arrest specific 7		2.02751
1457270_at	Gas7	growth arrest specific 7		1.80088
1425211_at	Gatc	glutamyl-tRNA(Gln) amidotransferase, subunit C homolog (bacterial)	-1.57647			*
1437252_at	Gatsl2	GATS protein-like 2	-1.5196			*
1418240_at	Gbp2	guanylate binding protein 2		2.59052
1435906_x_at	Gbp2	guanylate binding protein 2		2.94252
1418392_a_at	Gbp3	guanylate binding protein 3		3.68218
1426063_a_at	Gem	GTP binding protein (gene overexpressed in skeletal muscle)	2.77115	1.75557	#
1455599_at	Gfod1	glucose-fructose oxidoreductase domain containing 1	-1.89501	-1.71056	#
1428715_at	Gfpt1	glutamine fructose-6-phosphate transaminase 1		1.86083
1439015_at	Gfra1	glial cell line derived neurotrophic factor family receptor alpha 1	1.94828			*
1460310_a_at	Gh	growth hormone		1.73469
1460613_x_at	Gh	growth hormone		2.36095
1427891_at	Gimap6	GTPase, IMAP family member 6		2.01476	##
1456762_at	Gimap6	GTPase, IMAP family member 6	2.18452		##
1429728_at	Gin1	gypsy retrotransposon integrase 1	-1.60159			*
1422763_at	Gipc1	GIPC PDZ domain containing family, member 1	-1.53637			*
1454082_a_at	Giyd2	GIY-YIG domain containing 2		-1.56114
1416592_at	Glrx	glutaredoxin	-4.63768	-2.05098	#
1416593_at	Glrx	glutaredoxin	-4.24491		##
1433495_at	Glt25d1	glycosyltransferase 25 domain containing 1	2.91205			*
1433496_at	Glt25d1	glycosyltransferase 25 domain containing 1	3.94011			*
1448253_at	Glud1	glutamate dehydrogenase 1	-1.6582			*
1441139_at	Gm10336	predicted gene 10336	-1.77606			*
1436357_at	Gm10374	predicted gene 10374	-2.41889			*
1436462_at	Gm14326 / Gm14399	predicted gene 14326 /// predicted gene 14399	-1.89433			*
1447977_x_at	Gm14430 / Gm14434	predicted gene 14430 /// predicted gene 14434	-1.56814			*
1417477_at	Gm16515	predicted gene 16515	-2.29628			*
1440573_at	Gm2590	predicted gene 2590	1.80406			*
1454771_at	Gm2695 / Gm2701	predicted gene 2695		1.83483
1448241_at	Gm2a	GM2 ganglioside activator protein	-1.63736	1.76592		*
1416188_at	Gm2a	GM2 ganglioside activator protein		1.87313
1431213_a_at	Gm3579	predicted gene 3579		12.0256
1454921_at	Gm561	predicted gene 561	-1.64123			*
1455726_at	Gm71	predicted gene 71		1.77857
1417114_at	Gmcl1	germ cell-less homolog 1 (Drosophila)	-1.64447			*
1434254_at	Gna11	guanine nucleotide binding protein, alpha 11	-1.68608			*
1449144_at	Gna11	guanine nucleotide binding protein, alpha 11	-2.12457			*
1428939_s_at	Gnaq	guanine nucleotide binding protein, alpha q polypeptide	-1.58136			*
1419469_at	Gnb4	guanine nucleotide binding protein (G protein), beta 4	-1.90739			*
1419470_at	Gnb4	guanine nucleotide binding protein (G protein), beta 4	-2.33769			*
1455583_at	Gne	glucosamine	-1.81638			*
1428156_at	Gng2	guanine nucleotide binding protein (G protein), gamma 2	-2.37137			*
1428157_at	Gng2	guanine nucleotide binding protein (G protein), gamma 2	-2.41259			*
1433656_a_at	Gnl3	guanine nucleotide binding protein-like 3 (nucleolar)	1.55173			*
1426523_a_at	Gnpda2	glucosamine-6-phosphate deaminase 2		1.83233
1426524_at	Gnpda2	glucosamine-6-phosphate deaminase 2		1.78677
1423156_at	Gnpnat1	glucosamine-phosphate N-acetyltransferase 1	-1.63911			*
1423158_at	Gnpnat1	glucosamine-phosphate N-acetyltransferase 1	-1.73471			*
1435335_a_at	Gnptab	N-acetylglucosamine-1-phosphate transferase, alpha and beta subunits	-4.15647	-2.20985	#
1452461_a_at	Gnptab	N-acetylglucosamine-1-phosphate transferase, alpha and beta subunits	-1.88045	-1.90138	#
1456620_at	Gnptab	N-acetylglucosamine-1-phosphate transferase, alpha and beta subunits	-3.71802	-1.65597	#
1435027_at	Golga1	golgi autoantigen, golgin subfamily a, 1	-1.50121			*
1420116_s_at	Golph3	golgi phosphoprotein 3	1.50123			*
1453221_at	Gopc	golgi associated PDZ and coiled-coil motif containing	-1.50472			*
1430981_s_at	Gpbp1	GC-rich promoter binding protein 1	1.50818			*
1438195_at	Gpd1l	glycerol-3-phosphate dehydrogenase 1-like	-2.14874			*
1438196_at	Gpd1l	glycerol-3-phosphate dehydrogenase 1-like	-2.02822			*
1430038_at	Gphn	gephyrin	3.4123			*
1452353_at	Gpr155	G protein-coupled receptor 155	-1.75227			*
1439141_at	Gpr18	G protein-coupled receptor 18	2.15172	3.46332	#
1421756_a_at	Gpr19	G protein-coupled receptor 19		-2.00786
1421118_a_at	Gpr56	G protein-coupled receptor 56	3.66727	1.98215	#
1433485_x_at	Gpr56	G protein-coupled receptor 56	3.38692	1.91513	#
1423689_a_at	Gpsm1	G-protein signalling modulator 1 (AGS3-like, C. elegans)		-1.72738
1460671_at	Gpx1	glutathione peroxidase 1	-1.53771			*
1428736_at	Gramd3	GRAM domain containing 3	3.1348	3.96531	#
1428737_s_at	Gramd3	GRAM domain containing 3	4.15523	5.54737	#
1429387_at	Grap	GRB2-related adaptor protein	2.90015	1.82757	#
1449111_a_at	Grb2	growth factor receptor bound protein 2	1.66725			*
1417772_at	Grhpr	glyoxylate reductase/hydroxypyruvate reductase	1.69086			*
1437436_s_at	Grk6	G protein-coupled receptor kinase 6	-1.56972			*
1448148_at	Grn	granulin	1.66428	1.92077	#
1438629_x_at	Grn	granulin		1.78319	##
1456567_x_at	Grn	granulin		1.8169	##
1433824_x_at	Grsf1	G-rich RNA sequence binding factor 1	-1.64375			*
1455841_s_at	Grwd1	glutamate-rich WD repeat containing 1	1.53029			*
1453222_at	Gse1	genetic suppressor element 1	-1.74589	-1.86631	#
1455476_a_at	Gse1	genetic suppressor element 1	-2.02631	-1.59226	#
1429653_at	Gse1	genetic suppressor element 1	-1.6739		##
1437001_at	Gsk3b	glycogen synthase kinase 3 beta	-1.50319			*
1449575_a_at	Gstp1	glutathione S-transferase, pi 1	-1.77581			*
1443213_at	Gtdc1	glycosyltransferase-like domain containing 1	1.53696			*
1448884_at	Gtf2e2	general transcription factor II E, polypeptide 2 (beta subunit)	-1.62663			*
1427027_a_at	Gtf3a	general transcription factor III A	-2.03902			*
1434030_at	Gtpbp10	GTP-binding protein 10 (putative)		1.60002
1442305_at	Gtpbp2	GTP binding protein 2		-4.46112
1423143_at	Gtpbp4	GTP binding protein 4	1.78592			*
1425477_x_at	H2-Ab1	histocompatibility 2, class II antigen A, beta 1		-2.47649
1450648_s_at	H2-Ab1	histocompatibility 2, class II antigen A, beta 1		-2.03505
1451721_a_at	H2-Ab1	histocompatibility 2, class II antigen A, beta 1		-2.14565
1426324_at	H2-D1	histocompatibility 2, D region locus 1	1.62234			*
1450170_x_at	H2-D1	histocompatibility 2, D region locus 1	2.24457			*
1425614_x_at	H2-D1	histocompatibility 2, D region locus 1		-75.0856
1452544_x_at	H2-D1	histocompatibility 2, D region locus 1		-71.2391
1427651_x_at	H2-D1 / H2-L	histocompatibility 2, D region locus 1 /// histocompatibility 2, D region		-52.503
1417025_at	H2-Eb1	histocompatibility 2, class II antigen E beta		2.01172
1451644_a_at	H2-gs10 / H2-Q6	MHC class I like protein GS10 /// histocompatibility 2, Q region locus 6 and 6-like		2.28015
1450534_x_at	H2-K1	histocompatibility 2, K1, K region	1.66898			*
1451593_at	H2-K1	Histocompatibility 2, K1, K region		-17.0721
1421358_at	H2-M3	histocompatibility 2, M region locus 3		-1.92791
1419297_at	H2-Oa	histocompatibility 2, O region alpha locus		2.26303
1431008_at	H2-Q6	histocompatibility 2, Q region locus 6 /// histocompatibility 2, Q region locus 6-like		1.71184
1430802_at	H2-Q8	histocompatibility 2, Q region locus 8		2.00862
1435735_x_at	H47	histocompatibility 47	-1.53101			*
1457769_at	H60a	histocompatibility 60a		3.93571
1452145_at	H6pd	hexose-6-phosphate dehydrogenase (glucose 1-dehydrogenase)	-1.67731			*
1449047_at	Hacl1	2-hydroxyacyl-CoA lyase 1	-1.64579			*
1455972_x_at	Hadh	hydroxyacyl-Coenzyme A dehydrogenase	-2.89882			*
1460184_at	Hadh	hydroxyacyl-Coenzyme A dehydrogenase	-2.88309			*
1424171_a_at	Hagh	hydroxyacyl glutathione hydrolase	-2.46589			*
1424172_at	Hagh	hydroxyacyl glutathione hydrolase	-1.85251			*
1428584_a_at	Haghl	hydroxyacylglutathione hydrolase-like	-1.67665			*
1428630_x_at	Haghl	hydroxyacylglutathione hydrolase-like	-1.80894			*
1429958_x_at	Haghl	hydroxyacylglutathione hydrolase-like	-1.81582			*
1451103_at	Haus4	HAUS augmin-like complex, subunit 4	-2.41288			*
1436758_at	Hdac4	histone deacetylase 4	1.88018			*
1415743_at	Hdac5	histone deacetylase 5	-1.72522	-1.6507	#
1428933_at	Hdac8	histone deacetylase 8	-1.70461			*
1428823_at	Hddc2	HD domain containing 2	-2.13965			*
1415987_at	Hdlbp	high density lipoprotein (HDL) binding protein	1.52268			*
1435241_at	Heatr5a	HEAT repeat containing 5A		1.53485
1423913_at	Hectd3	HECT domain containing 3	-1.51108			*
1419234_at	Helb	helicase (DNA) B	-1.81224			*
1419235_s_at	Helb	helicase (DNA) B	-1.6568			*
1435451_at	Helq	helicase, POLQ-like	-1.92204			*
1436050_x_at	Hes6	hairy and enhancer of split 6 (Drosophila)	-2.01898			*
1452021_a_at	Hes6	hairy and enhancer of split 6 (Drosophila)	-1.85088			*
1437874_s_at	Hexb	hexosaminidase B	-2.28884			*
1460180_at	Hexb	hexosaminidase B	-1.7645			*
1450868_at	Hgsnat	heparan-alpha-glucosaminide N-acetyltransferase		1.96077
1423319_at	Hhex	hematopoietically expressed homeobox	-3.30808			*
1423780_at	Hibadh	3-hydroxyisobutyrate dehydrogenase	-2.16128			*
1435967_s_at	Hibadh	3-hydroxyisobutyrate dehydrogenase	-1.99844			*
1451512_s_at	Hibch	3-hydroxyisobutyryl-Coenzyme A hydrolase	-1.77756			*
1434150_a_at	Higd1c / Mettl7a1 / Mettl7a2	HIG1 domain family, member 1C /// methyltransferase like 7A1 and 7A2		-1.92221
1455014_at	Hint3	histidine triad nucleotide binding protein 3	-1.73436			*
1424540_at	Hipk1	homeodomain interacting protein kinase 1	-1.57847	-1.52768	#
1418072_at	Hist1h2bc	histone cluster 1, H2bc		-1.99903
1452540_a_at	Hist1h2bc / Hist1h2be / Hist1h2bl / Hist1h2bm / Hist1h2bp	histone cluster 1, H2bc, H2be, H2bl, H2bm, and H2bp		-1.59063
1447854_s_at	Hist2h2be	histone cluster 2, H2be		-1.6639
1435865_at	Hist3h2a / Trim17	histone cluster 3, H2a /// tripartite motif-containing 17		-1.93075
1422742_at	Hivep1	human immunodeficiency virus type I enhancer binding protein 1	3.50268			*
1422018_at	Hivep2	human immunodeficiency virus type I enhancer binding protein 2	1.85876			*
1434904_at	Hivep2	human immunodeficiency virus type I enhancer binding protein 2	1.80285			*
1421150_at	Hivep3	human immunodeficiency virus type I enhancer binding protein 3	3.29271			*
1458802_at	Hivep3	human immunodeficiency virus type I enhancer binding protein 3	3.16779			*
1433685_a_at	Hjurp	Holliday junction recognition protein		-1.88223
1454686_at	Hjurp	Holliday junction recognition protein		-2.06456
1425996_a_at	Hltf	helicase-like transcription factor	-1.50406			*
1443020_at	Hmbox1	homeobox containing 1		-1.84734
1426475_at	Hmbs	hydroxymethylbilane synthase	-1.52428			*
1448235_s_at	Hmg1l1 / Hmgb1 / Hmgb1l	high-mobility group (nonhistone chromosomal) protein 1-like 1 /// high mobility group box 1 and box 1-like	-2.70729			*
1416176_at	Hmgb1	high mobility group box 1	-1.78121			*
1435324_x_at	Hmgb1	high mobility group box 1	-1.57212			*
1424639_a_at	Hmgcl	3-hydroxy-3-methylglutaryl-Coenzyme A lyase	1.8468			*
1453805_at	Hmgcl	3-hydroxy-3-methylglutaryl-Coenzyme A lyase	1.94496			*
1428242_at	Hmha1	histocompatibility (minor) HA-1	-1.79771			*
1416399_a_at	Hmox2	heme oxygenase (decycling) 2	-1.80513			*
1416028_a_at	Hn1	hematological and neurological expressed sequence 1	1.61843	1.68505	#
1438988_x_at	Hn1	hematological and neurological expressed sequence 1		1.76095	##
1448180_a_at	Hn1	hematological and neurological expressed sequence 1		1.64514	##
1433696_at	Hn1l	hematological and neurological expressed 1-like		1.50361
1424101_at	Hnrnpl	heterogeneous nuclear ribonucleoprotein L		1.60341
1436387_at	Homer1	homer homolog 1 (Drosophila)	1.92666		##
1437363_at	Homer1	homer homolog 1 (Drosophila)		1.51313	##
1415751_at	Hp1bp3	heterochromatin protein 1, binding protein 3	-1.59695			*
1439845_at	Hp1bp3	heterochromatin protein 1, binding protein 3	-1.82267			*
1423639_at	Hrh2	histamine receptor H2	-1.71046			*
1421011_at	Hsd17b11	hydroxysteroid (17-beta) dehydrogenase 11	-1.818	1.50145		*
1434642_at	Hsd17b11	hydroxysteroid (17-beta) dehydrogenase 11	-1.8698			*
1426856_at	Hsdl2	hydroxysteroid dehydrogenase like 2	-2.33587			*
1426857_a_at	Hsdl2	hydroxysteroid dehydrogenase like 2	-1.83427			*
1426645_at	Hsp90aa1	heat shock protein 90, alpha (cytosolic), class A member 1	1.80304			*
1452388_at	Hspa1a	heat shock protein 1A	5.76981			*
1427126_at	Hspa1b	heat shock protein 1B	7.72282	2.04738	#
1427127_x_at	Hspa1b	heat shock protein 1B	7.88338		##
1452318_a_at	Hspa1b	heat shock protein 1B	5.58798		##
1416064_a_at	Hspa5	heat shock protein 5	1.586			*
1427464_s_at	Hspa5	heat shock protein 5	1.81955			*
1451814_a_at	Htatip2	HIV-1 tat interactive protein 2, homolog (human)	-1.77844			*
1426705_s_at	Iars	isoleucine-tRNA synthetase	2.09144			*
1452154_at	Iars	isoleucine-tRNA synthetase	2.39868			*
1424067_at	Icam1	intercellular adhesion molecule 1	8.94675	1.90509	#
1422537_a_at	Id2	inhibitor of DNA binding 2	5.89946			*
1435176_a_at	Id2	inhibitor of DNA binding 2	3.73343			*
1416630_at	Id3	inhibitor of DNA binding 3	-4.03539			*
1435140_at	Ide	insulin degrading enzyme	-1.90489			*
1450048_a_at	Idh2	isocitrate dehydrogenase 2 (NADP+), mitochondrial	-1.71201			*
1455481_at	Ids	iduronate 2-sulfatase	-1.60441			*
1418793_at	Idua	iduronidase, alpha-L-		-1.6028
1449230_at	Idua	iduronidase, alpha-L-		-1.6084
1416442_at	Ier2	immediate early response 2	1.65855			*
1419647_a_at	Ier3	immediate early response 3	4.10052			*
1417612_at	Ier5	immediate early response 5	3.01083			*
1460009_at	Ier5	immediate early response 5	2.34753			*
1417292_at	Ifi47	interferon gamma inducible protein 47		1.96777
1442222_at	Ifnar1	interferon (alpha and beta) receptor 1	1.63388			*
1449026_at	Ifnar1	interferon (alpha and beta) receptor 1	1.89233			*
1427691_a_at	Ifnar2	interferon (alpha and beta) receptor 2	2.25116			*
1440169_x_at	Ifnar2	interferon (alpha and beta) receptor 2	2.53718			*
1451462_a_at	Ifnar2	interferon (alpha and beta) receptor 2	2.18671			*
1448167_at	Ifngr1	interferon gamma receptor 1		1.58243
1423557_at	Ifngr2	interferon gamma receptor 2	1.7207			*
1416067_at	Ifrd1	interferon-related developmental regulator 1	1.5668			*
1418929_at	Ift57	intraflagellar transport 57 homolog (Chlamydomonas)	-1.89675			*
1418942_at	Ift74	intraflagellar transport 74 homolog (Chlamydomonas)	-1.69353			*
1437401_at	Igf1	insulin-like growth factor 1		1.95663
1452014_a_at	Igf1	insulin-like growth factor 1		2.25195
1451962_at	Igk-V19-20	immunoglobulin kappa chain variable 19 (V19)-20	1.71382			*
1460675_at	Igsf8	immunoglobulin superfamily, member 8	-1.74942			*
1417141_at	Igtp	interferon gamma induced GTPase	-1.81026			*
1429065_at	Ikbip	IKBKB interacting protein	-1.51422			*
1417813_at	Ikbke	inhibitor of kappaB kinase epsilon	1.74643			*
1454690_at	Ikbkg	inhibitor of kappaB kinase gamma	-1.54897			*
1436312_at	Ikzf1	IKAROS family zinc finger 1	-2.17028			*
1453378_at	Ikzf3	IKAROS family zinc finger 3	1.63348			*
1425454_a_at	Il12a	interleukin 12a	2.14897	3.3175	#
1448681_at	Il15ra	interleukin 15 receptor, alpha chain	-2.05775			*
1448686_at	Il16	interleukin 16	2.01717			*
1420905_at	Il17ra	interleukin 17 receptor A	-1.64416			*
1450456_at	Il21r	interleukin 21 receptor	3.1776			*
1416295_a_at	Il2rg	interleukin 2 receptor, gamma chain	2.48359	2.1227	#
1416296_at	Il2rg	interleukin 2 receptor, gamma chain	3.49279	2.21487	#
1419192_at	Il4i1 / Nup62-il4i1	interleukin 4 induced 1 /// Nup62-Il4i1 protein	24.8565			*
1421034_a_at	Il4ra	interleukin 4 receptor, alpha	1.72903			*
1415851_a_at	Impdh2	inosine 5'-phosphate dehydrogenase 2		1.50809
1415852_at	Impdh2	inosine 5'-phosphate dehydrogenase 2		2.23875
1432184_a_at	Inf2	inverted formin, FH2 and WH2 domain containing	3.73687			*
1436216_s_at	Inf2	inverted formin, FH2 and WH2 domain containing	4.55512			*
1418045_at	Inpp1	inositol polyphosphate-1-phosphatase	-1.73671			*
1416195_at	Inpp5k	inositol polyphosphate 5-phosphatase K	-1.76077			*
1438446_x_at	Inpp5k	inositol polyphosphate 5-phosphatase K	-1.52069			*
1460394_a_at	Inppl1	inositol polyphosphate phosphatase-like 1		-1.62252
1421399_at	Insm1	insulinoma-associated 1	-2.33258			*
1455865_at	Insm1	insulinoma-associated 1	-2.12425			*
1443793_x_at	Ints1	integrator complex subunit 1		1.531
1439712_at	Ints10	integrator complex subunit 10		2.49615
1452810_at	Ints10	integrator complex subunit 10		2.23871
1456259_at	Ints10	integrator complex subunit 10		2.05103
1436247_at	Ints2	integrator complex subunit 2	-2.02793			*
1423806_at	Ints4	integrator complex subunit 4	-1.6482			*
1419308_at	Invs	inversin	-2.08273			*
1435319_at	Ip6k2	inositol hexaphosphate kinase 2	1.67694			*
1436215_at	Ipmk	inositol polyphosphate multikinase	-1.65025			*
1456200_at	Ipmk	inositol polyphosphate multikinase	-1.87321			*
1428096_at	Ipo11	importin 11	-1.52554			*
1424466_at	Ipo9	importin 9		1.50779
1441645_s_at	Ipo9	importin 9		1.53851
1434622_at	Iqce	IQ motif containing E	-1.51629			*
1445724_at	Iqgap1	IQ motif containing GTPase activating protein 1	1.96812	3.52484	#
1417379_at	Iqgap1	IQ motif containing GTPase activating protein 1		1.77812	##
1434998_at	Iqgap1	IQ motif containing GTPase activating protein 1		1.6482	##
1452327_at	Iqsec1	IQ motif and Sec7 domain 1	2.52919			*
1436507_at	Irak2	interleukin-1 receptor-associated kinase 2		1.56196
1435040_at	Irak3	interleukin-1 receptor-associated kinase 3	-2.48272			*
1448436_a_at	Irf1	interferon regulatory factor 1	1.50075			*
1433634_at	Irf2bp2	interferon regulatory factor 2 binding protein 2	1.64778	1.98511	#
1433632_at	Irf2bp2	interferon regulatory factor 2 binding protein 2	1.64793		##
1433633_at	Irf2bp2	interferon regulatory factor 2 binding protein 2	1.78372		##
1454665_at	Irf2bp2	interferon regulatory factor 2 binding protein 2	2.1137		##
1421173_at	Irf4	interferon regulatory factor 4	1.88836			*
1421174_at	Irf4	interferon regulatory factor 4	2.27888			*
1460231_at	Irf5	interferon regulatory factor 5	2.75072			*
1416714_at	Irf8	interferon regulatory factor 8	3.00611			*
1448452_at	Irf8	interferon regulatory factor 8	3.36852			*
1417793_at	Irgm2	immunity-related GTPase family M member 2		-1.56451
1425051_at	Isoc1	isochorismatase domain containing 1	-1.56487			*
1435637_at	Itfg1	integrin alpha FG-GAP repeat containing 1	-1.58871			*
1435272_at	Itpkb	inositol 1,4,5-trisphosphate 3-kinase B	-1.74301		##
1441058_at	Itpkb	inositol 1,4,5-trisphosphate 3-kinase B		-1.89766	##
1433943_at	Itprip	inositol 1,4,5-triphosphate receptor interacting protein	-1.5117			*
1425750_a_at	Jak3	Janus kinase 3		1.64426
1433815_at	Jakmip1	janus kinase and microtubule interacting protein 1	-1.88955	-1.89337	#
1430597_at	Jakmip1	janus kinase and microtubule interacting protein 1		-1.67204	##
1441317_x_at	Jakmip1	janus kinase and microtubule interacting protein 1	-1.83335		##
1439998_at	Jmjd1c	jumonji domain containing 1C	1.69754			*
1448049_at	Jmjd1c	jumonji domain containing 1C	1.55856			*
1417409_at	Jun	Jun oncogene	2.30372			*
1448694_at	Jun	Jun oncogene	2.5231			*
1415899_at	Junb	Jun-B oncogene	3.14376			*
1426783_at	Kat2a	K(lysine) acetyltransferase 2A	-1.9537			*
1434037_s_at	Kat2b	K(lysine) acetyltransferase 2B	-2.58786			*
1442348_at	Katnal1	katanin p60 subunit A-like 1	-1.75466			*
1418694_at	Kcmf1	potassium channel modulatory factor 1		-1.62731
1448302_at	Kctd20	potassium channel tetramerisation domain containing 20	1.50833			*
1418399_at	Kctd9	potassium channel tetramerisation domain containing 9	-1.64142			*
1433649_at	Kdm1b	lysine (K)-specific demethylase 1B	2.6198			*
1427143_at	Kdm5b	lysine (K)-specific demethylase 5B		2.19488
1447612_x_at	Kdm6b	KDM1 lysine (K)-specific demethylase 6B	2.17439			*
1450746_at	Keap1	kelch-like ECH-associated protein 1	-1.7845			*
1450747_at	Keap1	kelch-like ECH-associated protein 1	-2.01171			*
1439038_at	Khnyn	KH and NYN domain containing	1.90276			*
1429063_s_at	Kif16b	kinesin family member 16B		1.63181
1435772_at	Kif21b	kinesin family member 21B	-1.64543			*
1418427_at	Kif5b	kinesin family member 5B		-1.58401
1418429_at	Kif5b	kinesin family member 5B		-1.83058
1451783_a_at	Kifap3	kinesin-associated protein 3	-1.83375			*
1416029_at	Klf10	Kruppel-like factor 10	3.10065			*
1418280_at	Klf6	Kruppel-like factor 6	1.51572			*
1419355_at	Klf7	Kruppel-like factor 7 (ubiquitous)	1.56134			*
1456341_a_at	Klf9	Kruppel-like factor 9		1.539
1428837_at	Klhl14	kelch-like 14 (Drosophila)	2.10769			*
1428081_at	Klhl21	kelch-like 21 (Drosophila)	-1.51677			*
1426530_a_at	Klhl5	kelch-like 5 (Drosophila)	-1.64354			*
1437886_at	Klhl6	kelch-like 6 (Drosophila)	-1.67334			*
1428091_at	Klhl7	kelch-like 7 (Drosophila)		2.25687
1452660_s_at	Klhl7	kelch-like 7 (Drosophila)		2.37007
1460245_at	Klrd1	killer cell lectin-like receptor, subfamily D, member 1		-2.31171
1434000_at	Kras	v-Ki-ras2 Kirsten rat sarcoma viral oncogene homolog	2.07984			*
1451979_at	Kras	v-Ki-ras2 Kirsten rat sarcoma viral oncogene homolog	2.12181			*
1435472_at	Kremen1	kringle containing transmembrane protein 1		-1.66609
1417058_a_at	Krtcap2	keratinocyte associated protein 2	-1.54473			*
1417059_at	Krtcap2	keratinocyte associated protein 2	-1.53936			*
1454882_at	L3mbtl3	l(3)mbt-like 3 (Drosophila)	-1.8079			*
1427011_a_at	Lancl1	LanC (bacterial lantibiotic synthetase component C)-like 1		-2.72029
1448403_at	Lars	leucyl-tRNA synthetase		1.64144
1427679_at	Lats1	large tumor suppressor		-1.73551
1428799_at	Lca5	Leber congenital amaurosis 5 (human)	-1.80373			*
1455121_at	Lcor	ligand dependent nuclear receptor corepressor		-1.53315
1455686_at	Lcorl	ligand dependent nuclear receptor corepressor-like	-1.52035	-1.98618	#
1439272_at	Lcorl	ligand dependent nuclear receptor corepressor-like		-7.5526	##
1415983_at	Lcp1	lymphocyte cytosolic protein 1		1.66562
1448160_at	Lcp1	lymphocyte cytosolic protein 1		1.52442
1424378_at	Ldlrap1	low density lipoprotein receptor adaptor protein 1	-2.26617			*
1458060_at	Ldlrap1	Low density lipoprotein receptor adaptor protein 1	-1.98208			*
1451336_at	Lgals4	lectin, galactose binding, soluble 4		-1.63638
1436724_a_at	Lgtn	ligatin		1.57946
1454984_at	Lifr	leukemia inhibitory factor receptor		-3.90815
1439487_at	Lig4	ligase IV, DNA, ATP-dependent	-2.97205			*
1422730_at	Limd1	LIM domains containing 1		1.54363
1429104_at	Limd2	LIM domain containing 2	1.58145	1.84858	#
1460738_at	Limd2	LIM domain containing 2	1.63464	1.56118	#
1447766_x_at	Limd2	LIM domain containing 2		2.08477	##
1456377_x_at	Limd2	LIM domain containing 2		1.52161	##
1428639_at	Lin9	lin-9 homolog (C. elegans)	1.73639			*
1450872_s_at	Lipa	lysosomal acid lipase A	-1.76034			*
1424259_at	Lmf1	lipase maturation factor 1	-1.61433			*
1439858_at	LOC100502927	hypothetical LOC100502927	2.33304			*
1441233_at	LOC100503726	hypothetical protein LOC100503726	1.64487	1.56941	#
1441480_at	LOC100503726	hypothetical protein LOC100503726		1.56553	##
1440607_at	LOC100503855	hypothetical protein LOC100503855		1.84083
1433935_at	LOC100504230	hypothetical LOC100504230	1.92592	1.56784	#
1456655_at	LOC100505027	hypothetical LOC100505027		-2.10941
1442213_at	LOC552908	hypothetical LOC552908		2.79513
1440982_at	LOC552909	hypothetical LOC552909	1.65273			*
1427514_at	LOC624295	hypothetical protein LOC624295	-1.56632	1.69956		*
1428615_at	Lpar6	lysophosphatidic acid receptor 6	-1.51701			*
1452836_at	Lpin2	lipin 2		-1.60282
1425673_at	Lpp	LIM domain containing preferred translocation partner in lipoma	1.60017			*
1424965_at	Lpxn	leupaxin	-1.58737			*
1438032_at	Lrch1	leucine-rich repeats and calponin homology (CH) domain containing 1		-1.68441
1455217_at	Lrig2	leucine-rich repeats and immunoglobulin-like domains 2	-2.05783	-1.75967	#
1460025_at	Lrig2	leucine-rich repeats and immunoglobulin-like domains 2	-1.55616		##
1435185_at	Lrrcc1	leucine rich repeat and coiled-coil domain containing 1	-1.60624			*
1429176_at	Lrsam1	leucine rich repeat and sterile alpha motif containing 1	-1.55329			*
1427998_at	Lsm12	LSM12 homolog (S. cerevisiae)	1.54508	1.61136	#
1429509_at	Lsm12	LSM12 homolog (S. cerevisiae)		1.82073	##
1434790_a_at	Lta4h	leukotriene A4 hydrolase	-1.51967			*
1419135_at	Ltb	lymphotoxin B		6.34963
1426813_at	Ltv1	LTV1 homolog (S. cerevisiae)	1.58262			*
1416930_at	Ly6d	lymphocyte antigen 6 complex, locus D		4.8295
1451318_a_at	Lyn	Yamaguchi sarcoma viral (v-yes-1) oncogene homolog	-1.54625			*
1455588_at	Lyrm4	LYR motif containing 4	-2.10863			*
1418936_at	Maff	v-maf musculoaponeurotic fibrosarcoma oncogene family, protein F (avian)	8.23286			*
1434054_at	Mafg	v-maf musculoaponeurotic fibrosarcoma oncogene family, protein G (avian)	1.65331			*
1448916_at	Mafg	v-maf musculoaponeurotic fibrosarcoma oncogene family, protein G (avian)	1.58054			*
1435461_at	Magi3	membrane associated guanylate kinase, WW and PDZ domain containing 3	3.29481			*
1448647_at	Man2a1	mannosidase 2, alpha 1	-1.91787	-1.55455	#
1450626_at	Manba	mannosidase, beta A, lysosomal	-2.0582			*
1451714_a_at	Map2k3	mitogen-activated protein kinase kinase 3	-1.79127			*
1421450_a_at	Map3k4	mitogen-activated protein kinase kinase kinase 4	-1.58467			*
1447667_x_at	Map3k4	mitogen-activated protein kinase kinase kinase 4	-1.57712			*
1450253_a_at	Map3k4	mitogen-activated protein kinase kinase kinase 4	-1.58212			*
1459800_s_at	Map3k4	mitogen-activated protein kinase kinase kinase 4	-1.52253			*
1439830_at	Map3k5	mitogen-activated protein kinase kinase kinase 5		2.18178
1419988_at	Map3k7	mitogen-activated protein kinase kinase kinase 7	1.51672			*
1425795_a_at	Map3k7	mitogen-activated protein kinase kinase kinase 7	1.62518			*
1419208_at	Map3k8	mitogen-activated protein kinase kinase kinase 8	9.95176	1.73209	#
1440609_at	Map4k4	mitogen-activated protein kinase kinase kinase kinase 4	1.57167			*
1416703_at	Mapk14	mitogen-activated protein kinase 14	-3.70302			*
1459617_at	Mapk14	Mitogen-activated protein kinase 14	-1.88538			*
1419169_at	Mapk6	mitogen-activated protein kinase 6	2.09063			*
1429963_at	Mapk6	mitogen-activated protein kinase 6	2.87393			*
1421876_at	Mapk9	mitogen-activated protein kinase 9	-1.78286			*
1421877_at	Mapk9	mitogen-activated protein kinase 9	-1.8876			*
1421878_at	Mapk9	mitogen-activated protein kinase 9	-1.57966			*
1415971_at	Marcks	myristoylated alanine rich protein kinase C substrate	1.98843			*
1415972_at	Marcks	myristoylated alanine rich protein kinase C substrate	1.92724			*
1430311_at	Marcks	Myristoylated alanine rich protein kinase C substrate	1.95947			*
1456028_x_at	Marcks	myristoylated alanine rich protein kinase C substrate	2.18548			*
1415922_s_at	Marcksl1	MARCKS-like 1	3.7012			*
1435415_x_at	Marcksl1	MARCKS-like 1	1.83761			*
1435627_x_at	Marcksl1	MARCKS-like 1	2.29539			*
1437226_x_at	Marcksl1	MARCKS-like 1	3.39081			*
1439185_x_at	Mavs	mitochondrial antiviral signaling protein	-2.80755			*
1451176_at	Mavs	mitochondrial antiviral signaling protein	-1.68312			*
1441388_at	Mbd2	Methyl-CpG binding domain protein 2	-1.72676			*
1441079_at	Mbd4	methyl-CpG binding domain protein 4	-1.62018			*
1449490_at	Mbd4	methyl-CpG binding domain protein 4	-3.18986			*
1457708_at	Mbd4	methyl-CpG binding domain protein 4	-1.63921			*
1424405_at	Mbip	MAP3K12 binding inhibitory protein 1	1.63417			*
1431207_at	Mblac2	metallo-beta-lactamase domain containing 2	-1.73275			*
1437704_at	Mblac2	metallo-beta-lactamase domain containing 2	-2.00401			*
1416904_at	Mbnl1	muscleblind-like 1 (Drosophila)	-1.81173			*
1427425_at	Mcart1	mitochondrial carrier triple repeat 1	-1.83262		##
1433816_at	Mcart1	mitochondrial carrier triple repeat 1	-1.77914		##
1454712_at	Mcart1	mitochondrial carrier triple repeat 1		-1.6127	##
1459914_at	Mcart6	mitochondrial carrier triple repeat 6	-3.32429			*
1420028_s_at	Mcm3	minichromosome maintenance deficient 3 (S. cerevisiae)		1.51651
1426653_at	Mcm3	minichromosome maintenance deficient 3 (S. cerevisiae)		1.52761
1416251_at	Mcm6	minichromosome maintenance deficient 6 (MIS5 homolog, S. pombe) (S. cerevisiae)		-2.51637
1438852_x_at	Mcm6	minichromosome maintenance deficient 6 (MIS5 homolog, S. pombe) (S. cerevisiae)		-2.41742
1423605_a_at	Mdm2	transformed mouse 3T3 cell double minute 2	1.52214			*
1427718_a_at	Mdm2	transformed mouse 3T3 cell double minute 2	1.52572			*
1438538_at	Mecp2	methyl CpG binding protein 2		-1.66366
1417739_at	Med11	mediator of RNA polymerase II transcription, subunit 11 homolog (S. cerevisiae)	2.13378			*
1448917_at	Med30	mediator complex subunit 30	-1.70167			*
1421252_a_at	Mef2a	myocyte enhancer factor 2A	2.97727			*
1425426_a_at	Mef2a	myocyte enhancer factor 2A	2.54056			*
1427185_at	Mef2a	myocyte enhancer factor 2A	2.35814			*
1442623_at	Mef2a	Myocyte enhancer factor 2A	2.3532			*
1434487_at	Mef2d	myocyte enhancer factor 2D	-1.81076			*
1416558_at	Melk	maternal embryonic leucine zipper kinase	2.34448			*
1444716_at	Mettl2	methyltransferase like 2	1.56876			*
1434151_at	Mettl7a1	methyltransferase like 7A1		-2.654
1454858_x_at	Mettl7a1	methyltransferase like 7A1		-2.07857
1451141_at	Mettl8	methyltransferase like 8	-1.79172			*
1455529_at	Mex3a	mex3 homolog A (C. elegans)	1.66616			*
1416992_at	Mfng	MFNG O-fucosylpeptide 3-beta-N-acetylglucosaminyltransferase	-1.62831			*
1452335_at	Mfsd8	major facilitator superfamily domain containing 8	-1.50612			*
1452592_at	Mgst2	microsomal glutathione S-transferase 2		-1.99294
1449188_at	Midn	midnolin	1.52268			*
1451523_a_at	Mif4gd	MIF4G domain containing	1.64261			*
1451042_a_at	Mina	myc induced nuclear antigen	-1.65902			*
1428027_at	Mir155	microRNA 155	12.2296			*
1446130_at	Mir1931	microRNA mir-1931		-2.51987
1459927_at	Mir425	microRNA 425	2.30516	2.23001	#
1428694_at	Mirhg1	MIR17 host gene 1 (non-protein coding)	1.85654			*
1417935_at	Mkrn2	makorin, ring finger protein, 2	-1.57324			*
1417360_at	Mlh1	mutL homolog 1 (E. coli)		-1.68857
1420870_at	Mllt10	myeloid/lymphoid or mixed-lineage leukemia (trithorax homolog, Drosophila); translocated to, 10	-1.81317			*
1423488_at	Mmd	monocyte to macrophage differentiation-associated	-1.59084			*
1423489_at	Mmd	monocyte to macrophage differentiation-associated	-1.79699			*
1417234_at	Mmp11	matrix metallopeptidase 11	-2.3103			*
1434388_at	Mobkl2a	MOB1, Mps One Binder kinase activator-like 2A (yeast)	2.4394	1.56388	#
1416766_at	Mosc2	MOCO sulphurase C-terminal domain containing 2	-1.70031			*
1419909_at	Mphosph9	M-phase phosphoprotein 9	-1.54279			*
1437250_at	Mreg	melanoregulin	4.90478	2.758	#
1438568_at	Mrgpre	MAS-related GPR, member E	-1.60054			*
1423764_s_at	Mrpl37	mitochondrial ribosomal protein L37		-1.586
1417966_at	Mrpl39	mitochondrial ribosomal protein L39	1.73398			*
1420846_at	Mrps2	mitochondrial ribosomal protein S2		1.53729
1433878_at	Mrps26	mitochondrial ribosomal protein S26	-1.66463			*
1452111_at	Mrps35	mitochondrial ribosomal protein S35	-1.51484			*
1416988_at	Msh2	mutS homolog 2 (E. coli)	-2.67634			*
1424166_at	Msh3	mutS homolog 3 (E. coli)	-1.85748			*
1446511_at	Msh3	MutS homolog 3 (E. coli)	-1.53305			*
1416092_a_at	Mtap4	microtubule-associated protein 4	1.9777			*
1443702_at	Mtap4	microtubule-associated protein 4	2.37433			*
1424040_at	Mtap7d1	microtubule-associated protein 7 domain containing 1	1.5886			*
1456207_at	Mtcp1	mature T-cell proliferation 1		1.57594
1455700_at	Mterfd3	MTERF domain containing 3	-1.6129			*
1429170_a_at	Mtf1	metal response element binding transcription factor 1	1.54009			*
1424519_at	Mtg1	mitochondrial GTPase 1 homolog (S. cerevisiae)	-1.76127			*
1419253_at	Mthfd2	methylenetetrahydrofolate dehydrogenase (NAD+ dependent), methenyltetrahydrofolate cyclohydrolase	1.9079			*
1419254_at	Mthfd2	methylenetetrahydrofolate dehydrogenase (NAD+ dependent), methenyltetrahydrofolate cyclohydrolase	2.22692			*
1416934_at	Mtm1	X-linked myotubular myopathy gene 1	-2.44223			*
1425066_a_at	Mtmr14	myotubularin related protein 14	2.93003			*
1451401_a_at	Mul1	mitochondrial ubiquitin ligase activator of NFKB 1	1.57077			*
1416536_at	Mum1	melanoma associated antigen (mutated) 1	-1.74471			*
1416838_at	Mut	methylmalonyl-Coenzyme A mutase	-1.86898			*
1448486_at	Mut	methylmalonyl-Coenzyme A mutase	-1.65885			*
1417303_at	Mvd	mevalonate (diphospho) decarboxylase	2.76497	1.57381	#
1448663_s_at	Mvd	mevalonate (diphospho) decarboxylase	3.14918		##
1448618_at	Mvp	major vault protein	2.08888			*
1456586_x_at	Mvp	major vault protein	1.98989			*
1422574_at	Mxd4	Max dimerization protein 4	-2.64841			*
1434378_a_at	Mxd4	Max dimerization protein 4	-3.1123			*
1434379_at	Mxd4	Max dimerization protein 4	-1.98799			*
1450376_at	Mxi1	Max interacting protein 1	-1.7911			*
1417656_at	Mybl2	myeloblastosis oncogene-like 2	2.62581			*
1454946_at	Mybl2	myeloblastosis oncogene-like 2	1.76393			*
1455736_at	Mybpc2	myosin binding protein C, fast-type		2.11401
1427938_at	Mycbp	c-myc binding protein	-1.74794			*
1427939_s_at	Mycbp	c-myc binding protein	-1.66477			*
1452608_at	Mycbp	c-myc binding protein	-1.56897			*
1419272_at	Myd88	myeloid differentiation primary response gene 88	1.53067			*
1425350_a_at	Myef2	myelin basic protein expression factor 2, repressor	2.0282			*
1424988_at	Mylip	myosin regulatory light chain interacting protein	-2.54879			*
1458550_at	Myo1d	myosin ID	1.56835			*
1427892_at	Myo1g	myosin IG	4.43656			*
1436051_at	Myo5a	myosin VA	-1.58505			*
1452591_a_at	Mzt2	mitotic spindle organizing protein 2	-1.94387			*
1435139_at	Naa15	N(alpha)-acetyltransferase 15, NatA auxiliary subunit	1.65586			*
1417624_at	Nab1	Ngfi-A binding protein 1		1.70301
1417706_at	Naglu	alpha-N-acetylglucosaminidase (Sanfilippo disease IIIB)	-1.67966			*
1417190_at	Nampt	nicotinamide phosphoribosyltransferase	1.63391			*
1416192_at	Napa	N-ethylmaleimide sensitive fusion protein attachment protein alpha	1.77087			*
1423590_at	Napsa	napsin A aspartic peptidase		2.88189
1430744_at	Napsa	napsin A aspartic peptidase		1.96441
1425344_at	Narf	nuclear prelamin A recognition factor	-1.72376			*
1451678_at	Narf	nuclear prelamin A recognition factor	-1.75691			*
1449981_a_at	Nat2	N-acetyltransferase 2 (arylamine N-acetyltransferase)		2.93274
1451767_at	Ncf1	neutrophil cytosolic factor 1	4.78902			*
1456772_at	Ncf1	neutrophil cytosolic factor 1	5.49232			*
1424203_at	Ncln	nicalin homolog (zebrafish)	-1.93325			*
1424055_at	Ncoa5	nuclear receptor coactivator 5	1.52338			*
1454809_at	Ncoa7	nuclear receptor coactivator 7	-2.439			*
1417445_at	Ndc80	NDC80 homolog, kinetochore complex component (S. cerevisiae)	-2.11943			*
1424893_at	Ndel1	nuclear distribution gene E-like homolog 1 (A. nidulans)		-3.19835
1417663_a_at	Ndrg3	N-myc downstream regulated gene 3	-1.63382			*
1427997_at	Ndufaf4	NADH dehydrogenase (ubiquinone) 1 alpha subcomplex, assembly factor 4		1.55442
1424628_a_at	Ndufv3	NADH dehydrogenase (ubiquinone) flavoprotein 3	-1.70895			*
1428083_at	Neat1	nuclear paraspeckle assembly transcript 1 (non-protein coding)		-1.86541
1423269_a_at	Nedd4l	neural precursor cell expressed, developmentally down-regulated gene 4-like		-1.612	##
1457374_at	Nedd4l	neural precursor cell expressed, developmentally down-regulated gene 4-like	-1.5898		##
1422818_at	Nedd9	neural precursor cell expressed, developmentally down-regulated gene 9		-2.11848
1450767_at	Nedd9	neural precursor cell expressed, developmentally down-regulated gene 9		-1.59462
1434267_at	Nek1	NIMA (never in mitosis gene a)-related expressed kinase 1	-1.98309			*
1448481_at	Neu1	neuraminidase 1	1.54999			*
1444003_at	Neurl3	neuralized homolog 3 homolog (Drosophila)		2.66623
1427705_a_at	Nfkb1	nuclear factor of kappa light polypeptide gene enhancer in B-cells 1, p105	3.57158	1.64325	#
1425902_a_at	Nfkb2	nuclear factor of kappa light polypeptide gene enhancer in B-cells 2, p49/p100	2.8817	2.58705	#
1429128_x_at	Nfkb2	nuclear factor of kappa light polypeptide gene enhancer in B-cells 2, p49/p100	2.48241	1.88315	#
1438157_s_at	Nfkbia	nuclear factor of kappa light polypeptide gene enhancer in B-cells inhibitor, alpha	1.77712	1.54178	#
1448306_at	Nfkbia	nuclear factor of kappa light polypeptide gene enhancer in B-cells inhibitor, alpha	2.00759	1.71501	#
1420088_at	Nfkbia	nuclear factor of kappa light polypeptide gene enhancer in B-cells inhibitor, alpha	1.57224		##
1420089_at	Nfkbia	Nuclear factor of kappa light polypeptide gene enhancer in B-cells inhibitor, alpha	1.87443		##
1449731_s_at	Nfkbia	nuclear factor of kappa light polypeptide gene enhancer in B-cells inhibitor, alpha	1.8601		##
1421266_s_at	Nfkbib	nuclear factor of kappa light polypeptide gene enhancer in B-cells inhibitor, beta	2.40415			*
1436074_at	Nfkbid	nuclear factor of kappa light polypeptide gene enhancer in B-cells inhibitor, delta	6.88824	4.22474	#
1431843_a_at	Nfkbie	nuclear factor of kappa light polypeptide gene enhancer in B-cells inhibitor, epsilon	6.07656	3.7024	#
1458299_s_at	Nfkbie	nuclear factor of kappa light polypeptide gene enhancer in B-cells inhibitor, epsilon	3.95277	3.77802	#
1417483_at	Nfkbiz	nuclear factor of kappa light polypeptide gene enhancer in B-cells inhibitor, zeta	2.74167			*
1448728_a_at	Nfkbiz	nuclear factor of kappa light polypeptide gene enhancer in B-cells inhibitor, zeta	3.18955			*
1457404_at	Nfkbiz	Nuclear factor of kappa light polypeptide gene enhancer in B-cells inhibitor, zeta	2.79175			*
1452560_a_at	Nfya	nuclear transcription factor-Y alpha	1.78536			*
1419266_at	Nfyb	nuclear transcription factor-Y beta	1.99643			*
1419267_at	Nfyb	nuclear transcription factor-Y beta	2.12382			*
1416972_at	Nhp2l1	NHP2 non-histone chromosome protein 2-like 1 (S. cerevisiae)	-1.68019			*
1416973_at	Nhp2l1	NHP2 non-histone chromosome protein 2-like 1 (S. cerevisiae)	-1.51686			*
1419078_at	Nin	ninein		-1.62284
1434315_at	Nipal3	NIPA-like domain containing 3	-1.73846			*
1456748_a_at	Nipsnap1	4-nitrophenylphosphatase domain and non-neuronal SNAP25-like protein homolog 1 (C. elegans)	-1.91105			*
1418217_at	Nme7	non-metastatic cells 7, protein expressed in (nucleoside-diphosphate kinase)	-1.73227			*
1430530_s_at	Nmral1	NmrA-like family domain containing 1	-2.44036			*
1453562_a_at	Nmral1	NmrA-like family domain containing 1	-2.87329			*
1416105_at	Nnt	nicotinamide nucleotide transhydrogenase	-1.50453	-2.14144	#
1456573_x_at	Nnt	nicotinamide nucleotide transhydrogenase	-1.75915		##
1436136_at	Noc2l	nucleolar complex associated 2 homolog (S. cerevisiae)	1.79254			*
1426286_at	Noc3l	nucleolar complex associated 3 homolog (S. cerevisiae)	1.78136			*
1428869_at	Nolc1	nucleolar and coiled-body phosphoprotein 1	2.03774			*
1450087_a_at	Nolc1	nucleolar and coiled-body phosphoprotein 1	2.13051			*
1424620_at	Nop16	NOP16 nucleolar protein homolog (yeast)	1.56116	1.59751	#
1418634_at	Notch1	Notch gene homolog 1 (Drosophila)	2.1169	1.79906	#
1418633_at	Notch1	Notch gene homolog 1 (Drosophila)	1.85667		##
1423086_at	Npc1	Niemann Pick type C1	-1.93154			*
1455768_at	Npc2	Niemann Pick type C2	-2.05194			*
1440263_at	Nrp	neural regeneration protein		1.61703
1435088_at	Nsd1	nuclear receptor-binding SET-domain protein 1	-1.50168			*
1451050_at	Nt5c3	5'-nucleotidase, cytosolic III	-1.92383			*
1451180_a_at	Nt5c3l	5'-nucleotidase, cytosolic III-like		1.50867
1460615_at	Nt5dc1	5'-nucleotidase domain containing 1	-1.92267			*
1438684_at	Nuak1	NUAK family, SNF1-like kinase, 1	3.34074			*
1418566_s_at	Nudcd2	NudC domain containing 2	1.54992			*
1449140_at	Nudcd2	NudC domain containing 2	1.63409			*
1454075_s_at	Nudt13	nudix (nucleoside diphosphate linked moiety X)-type motif 13	-1.64867			*
1421204_a_at	Nudt16	nudix (nucleoside diphosphate linked moiety X)-type motif 16	-1.541			*
1434216_a_at	Nudt19	nudix (nucleoside diphosphate linked moiety X)-type motif 19	-1.69497			*
1424510_at	Nudt6	nudix (nucleoside diphosphate linked moiety X)-type motif 6	-1.50946			*
1417585_at	Nup210	nucleoporin 210	-1.69641			*
1415925_a_at	Nup62	nucleoporin 62	1.85448			*
1415926_at	Nup62	nucleoporin 62	1.96747			*
1438917_x_at	Nup62	nucleoporin 62	1.98265			*
1447905_x_at	Nup62	nucleoporin 62	1.74123			*
1424412_at	Ogfrl1	opioid growth factor receptor-like 1	-1.86125			*
1424413_at	Ogfrl1	opioid growth factor receptor-like 1	-2.54253			*
1424299_at	Oma1	OMA1 homolog, zinc metallopeptidase (S. cerevisiae)	-1.67065			*
1429778_at	Optn	optineurin	4.77928			*
1435679_at	Optn	optineurin	6.27531			*
1415830_at	Orc5l	origin recognition complex, subunit 5	-1.84142			*
1451974_at	Osbpl2	oxysterol binding protein-like 2	-1.63689			*
1424289_at	Osgin2	oxidative stress induced growth inhibitor family member 2	1.53146			*
1452246_at	Ostf1	osteoclast stimulating factor 1	-1.56532			*
1428334_at	Ostm1	osteopetrosis associated transmembrane protein 1	-1.77059			*
1417575_at	Otub2	OTU domain, ubiquitin aldehyde binding 2	-4.13876	-1.70335	#
1417576_a_at	Otub2	OTU domain, ubiquitin aldehyde binding 2		-1.52998	##
1418501_a_at	Oxr1	oxidation resistance 1		-1.93736
1418502_a_at	Oxr1	oxidation resistance 1		-1.73811
1416410_at	Pafah1b3	platelet-activating factor acetylhydrolase, isoform 1b, subunit 3	-1.85563			*
1423564_a_at	Paics	phosphoribosylaminoimidazole carboxylase, phosphoribosylaminoribosylaminoimidazole, succinocarboxamide synthetase	-1.5882			*
1441955_s_at	Paip1	polyadenylate binding protein-interacting protein 1		2.2947
1428859_at	Paox	polyamine oxidase (exo-N4-amino)	-1.6169			*
1415890_at	Papss1	3'-phosphoadenosine 5'-phosphosulfate synthase 1	-2.9977			*
1434510_at	Papss2	3'-phosphoadenosine 5'-phosphosulfate synthase 2	4.89318			*
1422502_at	Parp1	poly (ADP-ribose) polymerase family, member 1	2.41218	1.80515	#
1422503_s_at	Parp1	poly (ADP-ribose) polymerase family, member 1	2.41586	2.18762	#
1443573_at	Parp1	poly (ADP-ribose) polymerase family, member 1	3.50619	1.94663	#
1435368_a_at	Parp1	poly (ADP-ribose) polymerase family, member 1	2.41654		##
1452178_at	Parp10 / Plec	poly (ADP-ribose) polymerase family, member 10 /// plectin	1.75574			*
1416897_at	Parp9	poly (ADP-ribose) polymerase family, member 9	2.15808			*
1452621_at	Pcbd2	pterin 4 alpha carbinolamine dehydratase/dimerization cofactor of hepatocyte nuclear factor 1 alpha (TCF1) 2	-1.67637			*
1429564_at	Pcgf5	polycomb group ring finger 5	3.01612			*
1453636_at	Pcgf5	polycomb group ring finger 5	2.45881			*
1434666_at	Pcgf5	polycomb group ring finger 5		-1.60989
1423394_at	Pcyox1	prenylcysteine oxidase 1	-1.67037			*
1418840_at	Pdcd4	programmed cell death 4	-1.61743			*
1416377_at	Pdcd7	programmed cell death 7	-1.5858			*
1447707_s_at	Pde2a	phosphodiesterase 2A, cGMP-stimulated	-1.73071			*
1433694_at	Pde3b	phosphodiesterase 3B, cGMP-inhibited	-4.19295			*
1442700_at	Pde4b	phosphodiesterase 4B, cAMP specific		1.64874
1423748_at	Pdk1	pyruvate dehydrogenase kinase, isoenzyme 1	-2.62659			*
1435836_at	Pdk1	pyruvate dehydrogenase kinase, isoenzyme 1	-3.74788			*
1428319_at	Pdlim7	PDZ and LIM domain 7	2.11605			*
1436161_at	Pds5b	PDS5, regulator of cohesion maintenance, homolog B (S. cerevisiae)	-1.53303			*
1444085_at	Pdss2	prenyl (solanesyl) diphosphate synthase, subunit 2	-1.51705			*
1419327_at	Pdxdc1	pyridoxal-dependent decarboxylase domain containing 1		-16.4807
1436372_a_at	Pdxdc1	pyridoxal-dependent decarboxylase domain containing 1		-1.76389
1435553_at	Pdzd2	PDZ domain containing 2		-1.68023
1416407_at	Pea15a	phosphoprotein enriched in astrocytes 15A		1.80398
1416712_at	Pepd	peptidase D		2.38841
1416173_at	Pes1	pescadillo homolog 1, containing BRCT domain (zebrafish)	1.54977			*
1420460_a_at	Pex11b	peroxisomal biogenesis factor 11 beta	-1.55226			*
1416432_at	Pfkfb3	6-phosphofructo-2-kinase/fructose-2,6-biphosphatase 3	-2.14439			*
1416780_at	Pfkm	phosphofructokinase, muscle	-1.75793	1.61251		*
1451149_at	Pgm2	phosphoglucomutase 2	-2.59997			*
1437871_at	Pgm5	phosphoglucomutase 5	1.60212			*
1428788_at	Pgp	phosphoglycolate phosphatase	-1.71493			*
1418329_at	Pgpep1	pyroglutamyl-peptidase I	3.01086			*
1460001_at	Pgpep1	pyroglutamyl-peptidase I	3.18256			*
1455345_at	Phf15	PHD finger protein 15	2.59869			*
1426752_at	Phf17	PHD finger protein 17		1.93239
1426753_at	Phf17	PHD finger protein 17		1.81438
1452179_at	Phf17	PHD finger protein 17		3.18558
1434924_at	Phf2	PHD finger protein 2		-1.62832
1428659_at	Phf7	PHD finger protein 7	-1.68541			*
1449800_x_at	Phf7	PHD finger protein 7	-2.06643			*
1426657_s_at	Phgdh	3-phosphoglycerate dehydrogenase pseudogene /// 3-phosphoglycerate dehydrogenase		3.1072
1426658_x_at	Phgdh	3-phosphoglycerate dehydrogenase		2.13099
1437621_x_at	Phgdh	3-phosphoglycerate dehydrogenase		2.98332
1456584_x_at	Phgdh	3-phosphoglycerate dehydrogenase		2.00957
1434511_at	Phkb	phosphorylase kinase beta	-1.55675			*
1418835_at	Phlda1	pleckstrin homology-like domain, family A, member 1	3.36074			*
1422272_at	Phxr4	per-hexamer repeat gene 4	1.99409			*
1460194_at	Phyh	phytanoyl-CoA hydroxylase		-1.76469
1439197_at	Pi4kb	phosphatidylinositol 4-kinase, catalytic, beta polypeptide		1.93162
1451115_at	Pias3	protein inhibitor of activated STAT 3	-1.51686			*
1444521_at	Pigl	Phosphatidylinositol glycan anchor biosynthesis, class L	-1.79451			*
1428556_at	Pigy	phosphatidylinositol glycan anchor biosynthesis, class Y		-1.83123
1416909_at	Pigyl	phosphatidylinositol glycan anchor biosynthesis, class Y-like	-1.92888			*
1429831_at	Pik3ap1	phosphoinositide-3-kinase adaptor protein 1		4.8425
1422991_at	Pik3cd	phosphatidylinositol 3-kinase catalytic delta polypeptide	-1.73435			*
1422992_s_at	Pik3cd	phosphatidylinositol 3-kinase catalytic delta polypeptide	-1.91026			*
1425515_at	Pik3r1	phosphatidylinositol 3-kinase, regulatory subunit, polypeptide 1 (p85 alpha)	-1.84611			*
1438682_at	Pik3r1	phosphatidylinositol 3-kinase, regulatory subunit, polypeptide 1 (p85 alpha)	-1.92342			*
1423006_at	Pim1	proviral integration site 1	2.80091			*
1435458_at	Pim1	proviral integration site 1	2.31895			*
1417216_at	Pim2	proviral integration site 2	2.28972	4.60475	#
1435068_at	Pip4k2b	phosphatidylinositol-5-phosphate 4-kinase, type II, beta	-1.53439			*
1450389_s_at	Pip5k1b	phosphatidylinositol-4-phosphate 5-kinase, type 1 beta		-1.66722
1426387_x_at	Pisd / Pisd-ps1 / Pisd-ps3	phosphatidylserine decarboxylase /// phosphatidylserine decarboxylase, pseudogenes 1 and 3		1.5524
1436944_x_at	Pisd-ps1 / Pisd-ps3	phosphatidylserine decarboxylase, pseudogene 1 and pseudogene 3		2.1018
1434975_x_at	Pisd-ps3	phosphatidylserine decarboxylase, pseudogene 3		1.95603
1453145_at	Pisd-ps3	phosphatidylserine decarboxylase, pseudogene 3		1.76835
1452026_a_at	Pla2g12a	phospholipase A2, group XIIA	-2.43728			*
1423704_at	Pla2g15	phospholipase A2, group XV	-1.96697			*
1442235_at	Plagl2	Pleiomorphic adenoma gene-like 2	1.66764			*
1457252_x_at	Pld2	phospholipase D2	1.51472			*
1433678_at	Pld4	phospholipase D family, member 4	-2.20008			*
1417349_at	Pldn	pallidin		-1.63488
1417128_at	Plekho1	pleckstrin homology domain containing, family O member 1	-1.71106			*
1427103_at	Plekho2	pleckstrin homology domain containing, family O member 2	2.08426			*
1455558_at	Plk1s1	polo-like kinase 1 substrate 1	-1.60472			*
1453181_x_at	Plscr1	phospholipid scramblase 1	3.45043			*
1424902_at	Plxdc1	plexin domain containing 1	-1.65319			*
1422706_at	Pmepa1	prostate transmembrane protein, androgen induced 1	1.82222			*
1416530_a_at	Pnp	purine-nucleoside phosphorylase		1.75113
1453299_a_at	Pnp / Pnp2	purine-nucleoside phosphorylase /// purine-nucleoside phosphorylase 2		1.70902
1416186_at	Pnrc2	proline-rich nuclear receptor coactivator 2	1.59104			*
1437564_at	Polg	polymerase (DNA directed), gamma		1.6588
1419501_at	Polk	polymerase (DNA directed), kappa	1.61112			*
1449483_at	Polk	polymerase (DNA directed), kappa	1.97061			*
1417041_at	Polr1c	polymerase (RNA) I polypeptide C	1.54753			*
1449648_s_at	Polr1c	polymerase (RNA) I polypeptide C	1.56657			*
1419058_at	Polr1e	polymerase (RNA) I polypeptide E	1.59971			*
1424258_at	Polr2d	polymerase (RNA) II (DNA directed) polypeptide D		1.58886
1424227_at	Polr3h	polymerase (RNA) III (DNA directed) polypeptide H	-1.66352			*
1424284_at	Pomt1	protein-O-mannosyltransferase 1	-1.86026			*
1419716_a_at	Pou2f1	POU domain, class 2, transcription factor 1	-1.63974			*
1435555_at	Pou2f1	POU domain, class 2, transcription factor 1	-1.58743			*
1427713_x_at	Pou2f2	POU domain, class 2, transcription factor 2		1.76836
1424336_at	Ppcdc	phosphopantothenoylcysteine decarboxylase		-1.70059
1448722_s_at	Ppcs	phosphopantothenoylcysteine synthetase	1.53329			*
1429627_at	Ppil3	peptidylprolyl isomerase (cyclophilin)-like 3		1.53894
1433856_at	Ppip5k2	diphosphoinositol pentakisphosphate kinase 2	-2.0378			*
1429501_s_at	Ppm1a	protein phosphatase 1A, magnesium dependent, alpha isoform	1.65129			*
1434990_at	Ppm1e	protein phosphatase 1E (PP2C domain containing)	-2.71358			*
1441988_at	Ppm1k	protein phosphatase 1K (PP2C domain containing)	-1.79759			*
1452973_at	Ppm1k	protein phosphatase 1K (PP2C domain containing)	-2.30374			*
1448325_at	Ppp1r15a	protein phosphatase 1, regulatory (inhibitor) subunit 15A	2.94388			*
1420033_s_at	Ppp2r2d	protein phosphatase 2, regulatory subunit B, delta isoform	1.57911			*
1420743_a_at	Ppp3cc	protein phosphatase 3, catalytic subunit, gamma isoform	-2.24779			*
1430025_at	Ppp3cc	protein phosphatase 3, catalytic subunit, gamma isoform	-1.58368			*
1433591_at	Ppp3r1	protein phosphatase 3, regulatory subunit B, alpha isoform (calcineurin B, type I)	-1.56177			*
1433850_at	Ppp4r2	protein phosphatase 4, regulatory subunit 2	1.81138			*
1457181_at	Pppde2	PPPDE peptidase domain containing 2	-3.0373			*
1460278_a_at	Pppde2	PPPDE peptidase domain containing 2	-2.55705			*
1460689_at	Pppde2	PPPDE peptidase domain containing 2	-2.54319			*
1426381_at	Pprc1	peroxisome proliferative activated receptor, gamma, coactivator-related 1	1.70033			*
1420015_s_at	Ppt1	palmitoyl-protein thioesterase 1	-1.50375			*
1426567_a_at	Pqlc1	PQ loop repeat containing 1		1.58461
1430125_s_at	Pqlc1	PQ loop repeat containing 1		1.82597
1424906_at	Pqlc3	PQ loop repeat containing	-2.88798	-2.64768	#
1430979_a_at	Prdx2	peroxiredoxin 2		-2.40564
1436194_at	Prelid2	PRELI domain containing 2		4.32628
1426345_at	Prepl	prolyl endopeptidase-like	-1.74072			*
1435874_at	Prkab2	protein kinase, AMP-activated, beta 2 non-catalytic subunit	1.66769			*
1435875_at	Prkab2	protein kinase, AMP-activated, beta 2 non-catalytic subunit	1.91677			*
1447720_x_at	Prkaca	protein kinase, cAMP dependent, catalytic, alpha	-1.87637			*
1420611_at	Prkacb	protein kinase, cAMP dependent, catalytic, beta	-1.75674			*
1451140_s_at	Prkag2	protein kinase, AMP-activated, gamma 2 non-catalytic subunit	-2.33884			*
1422847_a_at	Prkcd	protein kinase C, delta	2.30298			*
1442256_at	Prkcd	protein kinase C, delta	2.51667			*
1426044_a_at	Prkcq	protein kinase C, theta		-1.51354
1424286_at	Prkx	protein kinase, X-linked	2.28312			*
1424287_at	Prkx	protein kinase, X-linked	1.95681			*
1451299_at	Prkx	protein kinase, X-linked	2.28488			*
1426749_at	Prmt3	protein arginine N-methyltransferase 3	-1.70912			*
1441963_at	Prosapip1	ProSAPiP1 protein	2.0145			*
1454843_at	Prps2	phosphoribosyl pyrophosphate synthetase 2		1.55182
1429652_at	Prrc1	proline-rich coiled-coil 1	-1.51974			*
1417166_at	Psip1	PC4 and SFRS1 interacting protein 1	-1.70295			*
1456059_at	Psmd11	proteasome (prosome, macropain) 26S subunit, non-ATPase, 11	1.5554			*
1423296_at	Psmd8	proteasome (prosome, macropain) 26S subunit, non-ATPase, 8	1.97232			*
1426824_at	Psme4	proteasome (prosome, macropain) activator subunit 4		-1.62799
1452211_at	Psme4	proteasome (prosome, macropain) activator subunit 4		-1.50653
1448307_at	Psmg1	proteasome (prosome, macropain) assembly chaperone 1	-1.51931			*
1434516_at	Pstk	phosphoseryl-tRNA kinase	-1.86279			*
1434653_at	Ptk2b	PTK2 protein tyrosine kinase 2 beta		-1.67296
1455002_at	Ptp4a1	protein tyrosine phosphatase 4a1	1.68137			*
1457434_s_at	Ptpla	protein tyrosine phosphatase-like (proline instead of catalytic arginine), member a		1.66791
1417068_a_at	Ptpn1	protein tyrosine phosphatase, non-receptor type 1	1.81729			*
1438670_at	Ptpn1	protein tyrosine phosphatase, non-receptor type 1	1.77413			*
1422045_a_at	Ptpn12	protein tyrosine phosphatase, non-receptor type 12		-2.01958
1455105_at	Ptpn12	protein tyrosine phosphatase, non-receptor type 12		-1.85004
1419125_at	Ptpn18	protein tyrosine phosphatase, non-receptor type 18	-1.99036			*
1444894_at	Ptpn18	Protein tyrosine phosphatase, non-receptor type 18	-1.85512			*
1427128_at	Ptpn23	protein tyrosine phosphatase, non-receptor type 23	2.39123			*
1424105_a_at	Pttg1	pituitary tumor-transforming gene 1	2.6408			*
1438390_s_at	Pttg1	pituitary tumor-transforming gene 1	2.27323			*
1418869_a_at	Pus1	pseudouridine synthase 1	1.81152			*
1433104_at	Pus3	pseudouridine synthase 3	1.60904			*
1427140_at	Pvt1	plasmacytoma variant translocation 1	2.19766			*
1431351_at	Pvt1	plasmacytoma variant translocation 1	2.27733			*
1431352_s_at	Pvt1	plasmacytoma variant translocation 1	2.16348			*
1450541_at	Pvt1	plasmacytoma variant translocation 1	3.89624			*
1452324_at	Pvt1	plasmacytoma variant translocation 1	2.87005			*
1451253_at	Pxk	PX domain containing serine/threonine kinase	1.55905			*
1422780_at	Pxmp4	peroxisomal membrane protein 4	-1.95703			*
1448315_a_at	Pycr2	pyrroline-5-carboxylate reductase family, member 2	-1.83984			*
1433504_at	Pygb	brain glycogen phosphorylase	-1.94031			*
1437993_x_at	Qdpr	quinoid dihydropteridine reductase	-1.58944			*
1429317_at	Qrsl1	glutaminyl-tRNA synthase (glutamine-hydrolyzing)-like 1	-1.63828			*
1456542_s_at	Qrsl1	glutaminyl-tRNA synthase (glutamine-hydrolyzing)-like 1	-1.69458			*
1450630_at	Qtrt1	queuine tRNA-ribosyltransferase 1	1.89894			*
1421872_at	Rab24	RAB24, member RAS oncogene family	-1.51806			*
1421873_s_at	Rab24	RAB24, member RAS oncogene family	-1.53979			*
1430163_at	Rab43	RAB43, member RAS oncogene family	-1.93438	-1.78454	#
1425333_at	Rab43	RAB43, member RAS oncogene family	-2.10243		##
1451362_at	Rab7l1	RAB7, member RAS oncogene family-like 1		1.6714
1425602_a_at	Rabep2	rabaptin, RAB GTPase binding effector protein 2	1.86023			*
1434062_at	Rabgap1l	RAB GTPase activating protein 1-like	-3.11445			*
1453365_at	Rabgap1l	RAB GTPase activating protein 1-like	-2.5855			*
1424575_at	Rabl5	RAB, member of RAS oncogene family-like 5		-1.81256
1421546_a_at	Racgap1	Rac GTPase-activating protein 1		-2.16444
1451358_a_at	Racgap1	Rac GTPase-activating protein 1		-1.85712
1443954_at	Rad18	RAD18 homolog (S. cerevisiae)		1.62241
1450680_at	Rag1	recombination activating gene 1	-2.95197			*
1418065_at	Rag2	recombination activating gene 2	-5.64558			*
1453200_at	Rai1	retinoic acid induced 1	-1.5664			*
1431411_a_at	Rai12	retinoic acid induced 12	2.3587			*
1457711_at	Ranbp3	RAN binding protein 3	1.6099			*
1422736_at	Ranbp9	RAN binding protein 9		-1.57899
1425266_a_at	Rap1gds1	RAP1, GTP-GDP dissociation stimulator 1	1.64706			*
1426965_at	Rap2a	RAS related protein 2a	1.73411			*
1424470_a_at	Rapgef3	Rap guanine nucleotide exchange factor (GEF) 3	-2.19989			*
1424471_at	Rapgef3	Rap guanine nucleotide exchange factor (GEF) 3	-2.12603			*
1422785_at	Rasa2	RAS p21 protein activator 2	1.90583			*
1415850_at	Rasa3	RAS p21 protein activator 3	-2.43061			*
1417804_at	Rasgrp2	RAS, guanyl releasing protein 2	-1.83611			*
1442264_at	Rasgrp2	RAS, guanyl releasing protein 2	-3.48509			*
1455323_at	Rbak	RB-associated KRAB repressor	-1.85362			*
1425115_at	Rbbp6	retinoblastoma binding protein 6		-1.56179
1452091_a_at	Rbm28	RNA binding motif protein 28		-1.51221
1451321_a_at	Rbm43	RNA binding motif protein 43	-1.67183			*
1452187_at	Rbm5	RNA binding motif protein 5		-2.08979
1452226_at	Rcc2	regulator of chromosome condensation 2	1.5			*
1456411_at	Rccd1	RCC1 domain containing 1		1.64569
1444431_at	Rcsd1	RCSD domain containing 1	1.94762			*
1420710_at	Rel	reticuloendotheliosis oncogene	2.45844			*
1419536_a_at	Rela	v-rel reticuloendotheliosis viral oncogene homolog A (avian)	2.42903			*
1417856_at	Relb	avian reticuloendotheliosis viral (v-rel) oncogene related B	3.44265	2.35534	#
1448975_s_at	Ren1 / Ren2	renin 1 structural /// renin 2 tandem duplication of Ren1	3.35054			*
1439159_at	Rere	Arginine glutamic acid dipeptide (RE) repeats	-1.60634			*
1454670_at	Rere	arginine glutamic acid dipeptide (RE) repeats	-2.15816			*
1451259_at	Rexo2	REX2, RNA exonuclease 2 homolog (S. cerevisiae)		1.80924
1418342_at	Rfc1	replication factor C (activator 1) 1	-2.03857			*
1449050_at	Rfc1	replication factor C (activator 1) 1	-1.81695			*
1417503_at	Rfc2	replication factor C (activator 1) 2	-1.71179			*
1457669_x_at	Rfc2	replication factor C (activator 1) 2	-1.593			*
1423700_at	Rfc3	replication factor C (activator 1) 3		-2.22448
1432538_a_at	Rfc3	replication factor C (activator 1) 3		-1.9991
1428696_at	Rftn1	raftlin lipid raft linker 1	3.18244	1.55417	#
1437375_at	Rfx3	regulatory factor X, 3 (influences HLA class II expression)	-2.24888	-2.00827	#
1419221_a_at	Rgs14	regulator of G-protein signaling 14	-2.16692			*
1420398_at	Rgs18	regulator of G-protein signaling 18		-4.59327
1437179_at	Rif1	Rap1 interacting factor 1 homolog (yeast)	-2.35047			*
1423134_at	Rilpl2	Rab interacting lysosomal protein-like 2	3.75815			*
1434684_at	Rin3	Ras and Rab interactor 3		-1.87006
1460670_at	Riok3	RIO kinase 3 (yeast)		-5.00991
1421236_at	Ripk2	receptor (TNFRSF)-interacting serine-threonine kinase 2	1.58289			*
1450173_at	Ripk2	receptor (TNFRSF)-interacting serine-threonine kinase 2	1.56256			*
1452725_a_at	Rnaseh2a	ribonuclease H2, large subunit	-2.1782			*
1439453_x_at	Rnaseh2c	ribonuclease H2, subunit C	-1.53228			*
1428656_at	Rnasen	ribonuclease 3-like /// ribonuclease III, nuclear	-1.73427			*
1454857_at	Rnf122	ring finger protein 122		-1.70204
1433655_at	Rnf141	ring finger protein 141	-1.57517			*
1452769_at	Rnf145	ring finger protein 145	-2.33675	-1.52775	#
1454953_at	Rnf157	ring finger protein 157	-1.95633	-2.02533	#
1436906_at	Rnf166	ring finger protein 166	1.51226			*
1448079_at	Rnf166	ring finger protein 166	1.6187			*
1417508_at	Rnf19a	ring finger protein 19A	2.09037			*
1417509_at	Rnf19a	ring finger protein 19A	2.04031			*
1432478_a_at	Rnf19b	ring finger protein 19B	3.4199			*
1435226_at	Rnf19b	ring finger protein 19B	3.87248			*
1422797_at	Robld3	roadblock domain containing 3	-1.53042			*
1451041_at	Rock2	Rho-associated coiled-coil containing protein kinase 2	1.54761			*
1455819_at	Rod1	ROD1 regulator of differentiation 1 (S. pombe)	-1.5002			*
1418277_at	rp9	retinitis pigmentosa 9 (human)	-1.82569			*
1423293_at	Rpa1	replication protein A1	-1.92712			*
1437309_a_at	Rpa1	replication protein A1	-2.41081			*
1448938_at	Rpa3	replication protein A3	-1.92116			*
1453752_at	Rpl17	ribosomal protein L17		-1.65052
1438943_x_at	Rpn1	ribophorin I	-1.71617			*
1422562_at	Rrad	Ras-related associated with diabetes	2.08424			*
1428905_at	Rraga	Ras-related GTP binding A	2.27479			*
1434909_at	Rragd	Ras-related GTP binding D	-1.766			*
1417398_at	Rras2	related RAS viral (r-ras) oncogene homolog 2	5.98767			*
1448689_at	Rras2	related RAS viral (r-ras) oncogene homolog 2	7.18422			*
1433773_at	Rrm2b	ribonucleotide reductase M2 B (TP53 inducible)	-2.48676		##
1437221_at	Rrm2b	ribonucleotide reductase M2 B (TP53 inducible)		-1.85013	##
1437476_at	Rrm2b	ribonucleotide reductase M2 B (TP53 inducible)	-3.27789		##
1435284_at	Rtn4	reticulon 4	1.61957			*
1437224_at	Rtn4	reticulon 4	1.64347			*
1422864_at	Runx1	runt related transcription factor 1	1.65536			*
1422865_at	Runx1	runt related transcription factor 1	1.64861			*
1440878_at	Runx1	runt related transcription factor 1	1.72876			*
1452531_at	Runx1	runt related transcription factor 1	1.76068			*
1416762_at	S100a10	S100 calcium binding protein A10 (calpactin)	-1.62588			*
1456642_x_at	S100a10	S100 calcium binding protein A10 (calpactin)	-1.63853			*
1451024_at	S1pr4	sphingosine-1-phosphate receptor 4	-3.31965			*
1417035_at	Sac3d1	SAC3 domain containing 1	2.11532			*
1421457_a_at	Samsn1	SAM domain, SH3 domain and nuclear localization signals, 1	3.47997		##
1441150_x_at	Samsn1	SAM domain, SH3 domain and nuclear localization signals, 1		2.39155	##
1423720_a_at	Sar1a	SAR1 gene homolog A (S. cerevisiae)	1.92559			*
1426257_a_at	Sars	seryl-aminoacyl-tRNA synthetase	1.52368			*
1416007_at	Satb1	special AT-rich sequence binding protein 1	3.37752	3.12577	#
1436182_at	Satb1	special AT-rich sequence binding protein 1	4.18191	2.3248	#
1416008_at	Satb1	special AT-rich sequence binding protein 1	3.6007		##
1439449_at	Satb1	special AT-rich sequence binding protein 1	3.03721		##
1426480_at	Sbds	Shwachman-Bodian-Diamond syndrome homolog (human)	1.58627			*
1435266_at	Scai	suppressor of cancer cell invasion	-1.65819			*
1433520_at	Scap	SREBF chaperone	-1.9706			*
1454704_at	Scarb2	scavenger receptor class B, member 2	-2.1158			*
1460235_at	Scarb2	scavenger receptor class B, member 2	-1.81587			*
1426510_at	Sccpdh	saccharopine dehydrogenase (putative)	-1.52778			*
1415965_at	Scd1	stearoyl-Coenzyme A desaturase 1	2.04219			*
1444845_at	Scfd1	Sec1 family domain containing 1		-2.45418
1434008_at	Scn4b	sodium channel, type IV, beta	-2.67179			*
1415943_at	Sdc1	syndecan 1	-1.66232			*
1433936_at	Sdhaf1	succinate dehydrogenase complex assembly factor 1		2.74282
1423347_at	Sec23a	SEC23A (S. cerevisiae)	-1.85655			*
1439882_at	Sec23ip	Sec23 interacting protein		3.07295
1419819_s_at	Sec63	SEC63-like (S. cerevisiae)	-1.553			*
1424925_at	Sec63	SEC63-like (S. cerevisiae)	-1.75338			*
1452854_at	Sec63	SEC63-like (S. cerevisiae)	-2.70256			*
1419480_at	Sell	selectin, lymphocyte		15.0481
1419481_at	Sell	selectin, lymphocyte		16.2246
1424394_at	Selm	selenoprotein M	-1.9415			*
1420824_at	Sema4d	sema domain, immunoglobulin domain (Ig), transmembrane domain (TM) and short cytoplasmic domain, (semaphorin) 4D		1.52664
1459903_at	Sema7a	sema domain, immunoglobulin domain (Ig), and GPI membrane anchor, (semaphorin) 7A	8.9109			*
1438413_at	Senp7	SUMO1/sentrin specific peptidase 7	-1.66742			*
1452141_a_at	Sepp1	selenoprotein P, plasma, 1	-1.6696			*
1429233_at	Sept11	septin 11	2.39102			*
1429234_s_at	Sept11	septin 11	2.23676			*
1460626_at	Sept11	septin 11	2.13687			*
1436819_at	Sept6	septin 6	-1.77362			*
1417816_s_at	Serinc3	serine incorporator 3		-1.51021
1434548_at	Serinc3	serine incorporator 3		-1.68692
1433571_at	Serinc5	serine incorporator 5	-2.13205			*
1448301_s_at	Serpinb1a	serine (or cysteine) peptidase inhibitor, clade B, member 1a		-2.82602
1450138_a_at	Serpinb6a	serine (or cysteine) peptidase inhibitor, clade B, member 6a	-1.55748			*
1421077_at	Sertad3	SERTA domain containing 3	-2.25673	-1.63326	#
1421076_at	Sertad3	SERTA domain containing 3	-2.00315		##
1433711_s_at	Sesn1	sestrin 1	-1.60591			*
1438931_s_at	Sesn1	sestrin 1	-1.63294			*
1454699_at	Sesn1	sestrin 1	-1.9162			*
1425139_at	Sesn2	sestrin 2	2.19547			*
1451599_at	Sesn2	sestrin 2	1.65663			*
1433794_at	Setx	senataxin	-1.91267			*
1440459_at	Setx	senataxin	-1.6087			*
1418747_at	Sfpi1	SFFV proviral integration 1	1.5798			*
1423796_at	Sfpq	splicing factor proline/glutamine rich (polypyrimidine tract binding protein associated)	1.64772			*
1452439_s_at	Sfrs2	serine/arginine-rich splicing factor 2		2.43491
1425027_s_at	Sft2d2	SFT2 domain containing 2	1.95061			*
1417560_at	Sfxn1	sideroflexin 1	-1.68891			*
1419668_at	Sgcb	sarcoglycan, beta (dystrophin-associated glycoprotein)		2.15643
1448874_a_at	Sh2b1	SH2B adaptor protein 1	2.0384			*
1433455_at	Sh2b3	SH2B adaptor protein 3	2.12594			*
1450183_a_at	Sh2b3	SH2B adaptor protein 3	1.60207			*
1431592_a_at	Sh3kbp1	SH3-domain kinase binding protein 1		-1.62291	##
1456261_at	Sh3kbp1	SH3-domain kinase binding protein 1	-1.72576		##
1460337_at	Sh3kbp1	SH3-domain kinase binding protein 1		-1.58853	##
1428914_at	Sh3pxd2a	SH3 and PX domains 2A		2.19297
1421271_at	Sh3rf1	SH3 domain containing ring finger 1	2.80163	2.06666	#
1455149_at	Sh3rf1	SH3 domain containing ring finger 1	2.1549	4.72643	#
1442402_at	Sh3rf1	SH3 domain containing ring finger 1	2.87382		##
1445178_at	Sh3rf1	SH3 domain containing ring finger 1	3.32687		##
1423986_a_at	Shisa5	shisa homolog 5 (Xenopus laevis)		6.25045
1437503_a_at	Shisa5	shisa homolog 5 (Xenopus laevis)		5.15705
1426423_at	Shmt2	serine hydroxymethyltransferase 2 (mitochondrial)	1.63966			*
1455084_x_at	Shmt2	serine hydroxymethyltransferase 2 (mitochondrial)	1.80493			*
1448170_at	Siah2	seven in absentia 2	1.67414			*
1448171_at	Siah2	seven in absentia 2	2.12481			*
1449163_at	Sigirr	single immunoglobulin and toll-interleukin 1 receptor (TIR) domain	-1.799			*
1435955_at	Siglecg	sialic acid binding Ig-like lectin G	-1.92565			*
1451044_at	Sip1	survival of motor neuron protein interacting protein 1	-1.57812			*
1424823_s_at	Slain1	SLAIN motif family, member 1	-3.45695	-1.68338	#
1424822_at	Slain1	SLAIN motif family, member 1	-5.33837		##
1424824_at	Slain1	SLAIN motif family, member 1		-1.89346	##
1420659_at	Slamf6	SLAM family member 6	-1.91923			*
1425086_a_at	Slamf6	SLAM family member 6	-1.79242			*
1436302_at	Slc10a7	solute carrier family 10 (sodium/bile acid cotransporter family), member 7	-2.85025			*
1445305_at	Slc10a7	Solute carrier family 10 (sodium/bile acid cotransporter family), member 7	-1.91311			*
1442599_at	Slc12a9	solute carrier family 12 (potassium/chloride transporters), member 9	-1.56638			*
1417600_at	Slc15a2	solute carrier family 15 (H+/peptide transporter), member 2		-25.9289
1420697_at	Slc15a3	solute carrier family 15, member 3	2.42763			*
1448385_at	Slc15a4	solute carrier family 15, member 4	1.57289			*
1415802_at	Slc16a1	solute carrier family 16 (monocarboxylic acid transporters), member 1	-5.8889			*
1456914_at	Slc16a4	Solute carrier family 16 (monocarboxylic acid transporters), member 4	-1.78245			*
1417902_at	Slc19a2	solute carrier family 19 (thiamine transporter), member 2	2.68974			*
1441315_s_at	Slc19a2	solute carrier family 19 (thiamine transporter), member 2	2.74567			*
1440379_at	Slc1a5	solute carrier family 1 (neutral amino acid transporter), member 5		-3.07684
1448568_a_at	Slc20a1	solute carrier family 20, member 1		5.42413
1428440_at	Slc25a12	solute carrier family 25 (mitochondrial carrier, Aralar), member 12	-2.47171			*
1420967_at	Slc25a15	solute carrier family 25 (mitochondrial carrier ornithine transporter), member 15	-2.56978			*
1434996_at	Slc25a16	solute carrier family 25 (mitochondrial carrier, Graves disease autoantigen), member 16	-2.05946			*
1424317_at	Slc25a19	solute carrier family 25 (mitochondrial thiamine pyrophosphate carrier), member 19	1.62601			*
1424776_a_at	Slc25a28	solute carrier family 25, member 28	-1.71551			*
1417750_a_at	Slc25a37	solute carrier family 25, member 37	-2.89191	-1.73524	#
1436909_at	Slc25a44	solute carrier family 25, member 44		1.60234
1426883_at	Slc25a45	solute carrier family 25, member 45		1.67187
1434015_at	Slc2a6	solute carrier family 2 (facilitated glucose transporter), member 6	2.42536	3.59761	#
1422497_at	Slc30a5	solute carrier family 30 (zinc transporter), member 5	-2.32012			*
1417538_at	Slc35a1	solute carrier family 35 (CMP-sialic acid transporter), member 1	-2.2358			*
1417539_at	Slc35a1	solute carrier family 35 (CMP-sialic acid transporter), member 1	-1.76478			*
1453858_at	Slc35a2	solute carrier family 35 (UDP-galactose transporter), member A2	1.76944	1.7842	#
1423927_at	Slc35b2	solute carrier family 35, member B2	3.6981			*
1429007_at	Slc35b2	solute carrier family 35, member B2	3.2453			*
1417042_at	Slc37a4	solute carrier family 37 (glucose-6-phosphate transporter), member 4	-1.8882			*
1455612_at	Slc38a9	solute carrier family 38, member 9	-1.64646			*
1424424_at	Slc39a1	solute carrier family 39 (zinc transporter), member 1	1.70577			*
1453255_at	Slc43a1	solute carrier family 43, member 1	-2.23118			*
1428065_at	Slc44a2	solute carrier family 44, member 2	-1.7616			*
1438559_x_at	Slc44a2	solute carrier family 44, member 2	-1.85639			*
1423443_at	Slc4a8	solute carrier family 4 (anion exchanger), member 8		-1.52207
1455442_at	Slc6a19	solute carrier family 6 (neurotransmitter transporter), member 19	-2.43222			*
1454992_at	Slc7a1	solute carrier family 7 (cationic amino acid transporter, y+ system), member 1	2.06104			*
1438115_a_at	Slc9a3r1	solute carrier family 9 (sodium/hydrogen exchanger), member 3 regulator 1	-1.70521			*
1435008_at	Slc9a6	solute carrier family 9 (sodium/hydrogen exchanger), member 6	-2.55551	-1.83119	#
1435009_at	Slc9a6	solute carrier family 9 (sodium/hydrogen exchanger), member 6	-1.85378		##
1438160_x_at	Slco4a1	solute carrier organic anion transporter family, member 4a1	1.75985			*
1455803_at	Slco4a1	solute carrier organic anion transporter family, member 4a1	2.55909			*
1456683_at	Sltm	SAFB-like, transcription modulator		1.83044
1454960_at	Smad3	MAD homolog 3 (Drosophila)	-1.82945			*
1451873_a_at	Smad5	MAD homolog 5 (Drosophila)	1.8169			*
1450675_at	Smap2	stromal membrane-associated GTPase-activating protein 2		1.82049
1416045_a_at	Smarcb1	SWI/SNF related, matrix associated, actin dependent regulator of chromatin, subfamily b, member 1	-1.52084			*
1448913_at	Smarcd1	SWI/SNF related, matrix associated, actin dependent regulator of chromatin, subfamily d, member 1		-1.61478
1428251_at	Smchd1	SMC hinge domain containing 1	-1.60465			*
1448621_a_at	Smpd1	sphingomyelin phosphodiesterase 1, acid lysosomal	-2.01416			*
1452789_at	Snn	stannin	-3.84315	-2.01217	#
1428004_at	Snrnp25	small nuclear ribonucleoprotein 25 (U11/U12)		3.03008
1430041_at	Snrnp35	small nuclear ribonucleoprotein 35 (U11/U12)	1.54189			*
1431055_a_at	Snx10	sorting nexin 10		-1.62925
1424031_at	Snx11	sorting nexin 11	1.609			*
1424276_at	Snx16	sorting nexin 16	2.07319			*
1438803_s_at	Snx16	sorting nexin 16	1.94952			*
1460224_at	Snx2	sorting nexin 2	-1.56313			*
1455020_at	Snx25	sorting nexin 25	-1.51899			*
1437120_at	Snx30	sorting nexin family member 30	-2.11835			*
1456479_at	Snx30	sorting nexin family member 30	-1.96175			*
1417695_a_at	Soat1	sterol O-acyltransferase 1		2.27979
1440047_at	Socs1	suppressor of cytokine signaling 1	-1.70847			*
1450446_a_at	Socs1	suppressor of cytokine signaling 1	-2.51087			*
1418507_s_at	Socs2	suppressor of cytokine signaling 2	-1.92216	-2.1902	#
1449109_at	Socs2	suppressor of cytokine signaling 2	-1.68459	-1.95205	#
1438470_at	Socs2	suppressor of cytokine signaling 2		-1.63308	##
1442586_at	Socs2	suppressor of cytokine signaling 2		-1.60932	##
1423349_at	Socs5	suppressor of cytokine signaling 5	1.78405			*
1423350_at	Socs5	suppressor of cytokine signaling 5	1.89732			*
1433648_at	Spag9	sperm associated antigen 9	1.64187			*
1437676_at	Spag9	sperm associated antigen 9	1.65967			*
1451036_at	Spg21	spastic paraplegia 21 homolog (human)		-1.84481
1460407_at	Spib	Spi-B transcription factor (Spi-1/PU.1 related)		2.01769
1415794_a_at	Spin1	spindlin 1	-1.69398			*
1423160_at	Spred1	sprouty protein with EVH-1 domain 1, related sequence	2.76526			*
1423161_s_at	Spred1	sprouty protein with EVH-1 domain 1, related sequence	3.24686	-1.6784		*
1423162_s_at	Spred1	sprouty protein with EVH-1 domain 1, related sequence	2.38969			*
1452911_at	Spred1	sprouty protein with EVH-1 domain 1, related sequence	1.6783			*
1460116_s_at	Spred1	sprouty protein with EVH-1 domain 1, related sequence		-1.70974
1434403_at	Spred2	sprouty-related, EVH1 domain containing 2	2.40803			*
1450957_a_at	Sqstm1	sequestosome 1	2.41242			*
1418255_s_at	Srf	serum response factor	2.58112			*
1418256_at	Srf	serum response factor	1.63596			*
1453457_at	Sri	sorcin	1.64344			*
1416153_at	Srp54a / Srp54b / Srp54c	signal recognition particle 54A /// signal recognition particle 54B /// signal recognition particle 54C	1.78546	1.70189	#
1425665_a_at	Srp54a / Srp54b / Srp54c	signal recognition particle 54A /// signal recognition particle 54B /// signal recognition particle 54C	1.96059	1.57345	#
1453421_at	Srr	serine racemase	-1.50176			*
1427917_s_at	Ssbp3	single-stranded DNA binding protein 3		-1.60901
1455078_at	Ssh2	slingshot homolog 2 (Drosophila)	-1.96196			*
1456153_at	Ssh2	slingshot homolog 2 (Drosophila)	-1.89725			*
1417764_at	Ssr1	signal sequence receptor, alpha		1.59507
1448743_at	Ssx2ip	synovial sarcoma, X breakpoint 2 interacting protein		-1.58904
1449078_at	St3gal6	ST3 beta-galactoside alpha-2,3-sialyltransferase 6	2.21605	1.51092	#
1449079_s_at	St3gal6	ST3 beta-galactoside alpha-2,3-sialyltransferase 6	2.15011		##
1420928_at	St6gal1	beta galactoside alpha 2,6 sialyltransferase 1	-2.60187			*
1430391_a_at	St8sia4	ST8 alpha-N-acetyl-neuraminide alpha-2,8-sialyltransferase 4	2.93324			*
1416975_at	Stam2	signal transducing adaptor molecule (SH3 domain and ITAM motif) 2	1.56499			*
1418546_a_at	Stambpl1	STAM binding protein like 1	-1.6507			*
1430367_at	Stambpl1	STAM binding protein like 1	-1.94288			*
1430274_a_at	Stard3nl	STARD3 N-terminal like	-1.842			*
1429240_at	Stard4	StAR-related lipid transfer (START) domain containing 4		2.03988
1422821_s_at	Stard5	StAR-related lipid transfer (START) domain containing 5	1.98351			*
1427072_at	Stard8	START domain containing 8	-1.54805			*
1420915_at	Stat1	signal transducer and activator of transcription 1	-2.43445			*
1450033_a_at	Stat1	signal transducer and activator of transcription 1	-1.8923			*
1450034_at	Stat1	signal transducer and activator of transcription 1	-2.05712			*
1448713_at	Stat4	signal transducer and activator of transcription 4		3.15539
1421708_a_at	Stat6	signal transducer and activator of transcription 6	2.16442			*
1426353_at	Stat6	signal transducer and activator of transcription 6	2.20328			*
1416770_at	Stk25	serine/threonine kinase 25 (yeast)		-1.95997
1418512_at	Stk3	serine/threonine kinase 3 (Ste20, yeast homolog)	-2.33984			*
1449114_at	Stk3	serine/threonine kinase 3 (Ste20, yeast homolog)	-1.70874			*
1435877_at	Stk38l	serine/threonine kinase 38 like	2.50328			*
1435878_at	Stk38l	serine/threonine kinase 38 like	2.21649			*
1455183_at	Stk38l	serine/threonine kinase 38 like	2.31588			*
1421107_at	Stk4	serine/threonine kinase 4	3.49631			*
1452738_at	Stoml1	stomatin-like 1	-2.30686			*
1426411_a_at	Strbp	spermatid perinuclear RNA binding protein		-1.7336
1442465_s_at	Strbp	spermatid perinuclear RNA binding protein		-1.70656
1455146_at	Strbp	spermatid perinuclear RNA binding protein		-2.19317
1453228_at	Stx11	syntaxin 11	6.11517			*
1457780_at	Stx11	syntaxin 11	2.73576			*
1428917_at	Stx17	syntaxin 17	-2.08299			*
1431929_a_at	Stx17	syntaxin 17	-1.51654			*
1423038_at	Stx6	syntaxin 6	2.17752			*
1431646_a_at	Stx6	syntaxin 6	2.06075			*
1450844_at	Stx6	syntaxin 6	2.05607			*
1460004_x_at	Stx6	syntaxin 6	1.82861			*
1421664_a_at	Styx	serine/threonine/tyrosine interaction protein	1.62627	1.69731	#
1429710_at	Styx	serine/threonine/tyrosine interaction protein	1.58493	1.52546	#
1429711_at	Styx	serine/threonine/tyrosine interaction protein	1.65774	1.5029	#
1424603_at	Sumf1	sulfatase modifying factor 1	-1.78704			*
1424604_s_at	Sumf1	sulfatase modifying factor 1	-2.10272			*
1451005_at	Sumo1	SMT3 suppressor of mif two 3 homolog 1 (yeast)	1.55301			*
1456349_x_at	Sumo1	SMT3 suppressor of mif two 3 homolog 1 (yeast)	1.52367			*
1415782_at	Sumo2	SMT3 suppressor of mif two 3 homolog 2 (yeast)	1.63001			*
1433832_at	Sun2	Sad1 and UNC84 domain containing 2	1.72758			*
1460557_at	Supv3l1	suppressor of var1, 3-like 1 (S. cerevisiae)	1.86374			*
1458245_at	Susd1	sushi domain containing 1	-1.51252			*
1428975_at	Susd3	sushi domain containing 3	-3.94087			*
1460694_s_at	Svil	supervillin		-1.57495
1423543_at	Swap70	SWA-70 protein	6.25758	3.95228	#
1434225_at	Swap70	SWA-70 protein	4.42699	3.59486	#
1418261_at	Sykb	spleen tyrosine kinase	-1.56015			*
1418262_at	Sykb	spleen tyrosine kinase	-1.80113			*
1422768_at	Syncrip	synaptotagmin binding, cytoplasmic RNA interacting protein	1.55949			*
1452310_at	Tada2a	transcriptional adaptor 2A	-1.89902			*
1434569_at	Tada2b	transcriptional adaptor 2B	-1.73036			*
1460453_at	Tagap / Tagap1	T-cell activation Rho GTPase-activating protein /// T-cell activation GTPase activating protein 1		-1.85966
1452714_at	Tanc1	tetratricopeptide repeat, ankyrin repeat and coiled-coil containing 1	2.34474			*
1421640_a_at	Tank	TRAF family member-associated Nf-kappa B activator	3.03803			*
1455432_at	Taok1	TAO kinase 1	1.54281			*
1454730_at	Tapt1	transmembrane anterior posterior transformation 1	-2.24479			*
1424169_at	Tax1bp3	Tax1 (human T-cell leukemia virus type I) binding protein 3	1.55604			*
1419447_s_at	Tbc1d1	TBC1 domain family, member 1	1.9626			*
1447016_at	Tbc1d1	TBC1 domain family, member 1	2.99896			*
1420196_s_at	Tbc1d14	TBC1 domain family, member 14	-1.50605			*
1456113_at	Tbc1d25	TBC1 domain family, member 25	1.61657			*
1428598_at	Tbc1d7	TBC1 domain family, member 7	-1.56141			*
1439619_at	Tcf12	transcription factor 12		-1.67216
1446294_at	Tcf12	Transcription factor 12		2.48425
1434318_a_at	Tcfe3	transcription factor E3	2.84047			*
1420124_s_at	Tcta	T-cell leukemia translocation altered gene	-1.57877			*
1451545_at	Tdrd3	tudor domain containing 3	-1.62036			*
1423989_at	Tecpr1	tectonin beta-propeller repeat containing 1		-1.58744
1460378_a_at	Tes	testis derived transcript	1.5456			*
1438781_at	Tet2	Tet oncogene family member 2	1.92785			*
1455300_at	Tet2	tet oncogene family member 2	1.91993			*
1453360_a_at	Tex9	testis expressed gene 9	-1.82851			*
1423241_a_at	Tfdp1	transcription factor Dp 1	-1.85461			*
1435344_at	Tfdp2	transcription factor Dp 2	-2.16662			*
1443962_at	Tfdp2	transcription factor Dp 2	-2.23241			*
1445873_at	Tfdp2	Transcription factor Dp 2	-2.77906			*
1452661_at	Tfrc	transferrin receptor	-2.7767			*
1417455_at	Tgfb3	transforming growth factor, beta 3		-2.50417
1422286_a_at	Tgif1	TGFB-induced factor homeobox 1	3.44876			*
1418520_at	Tgoln1	trans-golgi network protein	1.51463			*
1423307_s_at	Tgoln1 / Tgoln2	trans-golgi network protein /// trans-golgi network protein 2	1.79278			*
1416428_at	Thap11	THAP domain containing 11	-2.15448			*
1432393_a_at	Thg1l	tRNA-histidine guanylyltransferase 1-like (S. cerevisiae)	1.75872			*
1426997_at	Thra	thyroid hormone receptor alpha	-1.63633			*
1443952_at	Thra	thyroid hormone receptor alpha	-1.82204			*
1431708_a_at	Tia1	cytotoxic granule-associated RNA binding protein 1		-2.685
1452821_at	Tial1	Tia1 cytotoxic granule-associated RNA binding protein-like 1		-1.5817
1452160_at	Tiparp	TCDD-inducible poly(ADP-ribose) polymerase		-2.04432
1452161_at	Tiparp	TCDD-inducible poly(ADP-ribose) polymerase		-1.8104
1426691_at	Tjap1	tight junction associated protein 1	1.96979			*
1426100_a_at	Tk2	thymidine kinase 2, mitochondrial	-2.42041			*
1419655_at	Tle3	transducin-like enhancer of split 3, homolog of Drosophila E(spl)	-2.06064	-1.67796	#
1419654_at	Tle3	transducin-like enhancer of split 3, homolog of Drosophila E(spl)		-2.24366	##
1449554_at	Tle3	transducin-like enhancer of split 3, homolog of Drosophila E(spl)		-1.77675	##
[truncated: 463 more rows]
